# Supplementary material for: Probing the thermal decomposition mechanism of CF3SO2F by deep learning molecular dynamics
Source: Commun Chem. 2025 Dec 19;9:40. doi: 10.1038/s42004-025-01847-x (PMC12824197; doi:10.1038/s42004-025-01847-x)
Supplement: Supplementary file 4 — Supplementary Data 1 [file 42004_2025_1847_MOESM4_ESM.xlsx]

## Sheet: Figure 1
Time/ps	1400 K	1600 K	1800 K	2000 K	2200 K	3200 K
1	500	500	500	500	500	500
2	489	493	484	477	461	368
3	491	485	476	471	448	340
4	486	483	480	470	449	285
5	491	487	478	461	438	266
6	493	481	480	453	438	247
7	493	484	475	454	437	209
8	496	476	480	456	430	196
9	492	478	481	448	433	195
10	488	482	474	457	431	176
11	493	490	473	454	413	166
12	488	482	467	451	425	165
13	483	490	471	461	421	168
14	484	488	470	456	408	161
15	479	484	470	450	412	151
16	490	482	469	448	411	144
17	491	478	473	451	415	135
18	486	483	470	443	412	131
19	491	485	466	438	400	123
20	486	483	469	444	402	121
21	493	478	472	434	399	119
22	493	480	464	430	397	116
23	491	479	476	436	395	110
24	494	479	461	439	387	111
25	482	480	458	434	386	105
26	480	486	467	441	384	100
27	490	481	464	431	381	101
28	493	477	466	430	374	96
29	484	480	467	426	375	88
30	479	481	460	434	380	85
31	490	481	465	420	377	92
32	488	477	461	425	387	87
33	493	478	459	415	363	84
34	492	472	465	428	356	78
35	486	480	462	419	366	78
36	493	480	463	417	369	78
37	489	474	457	416	368	76
38	493	477	457	421	358	75
39	485	468	467	420	367	76
40	492	478	456	419	362	71
41	493	479	464	422	362	69
42	492	481	459	417	354	66
43	486	476	459	410	353	68
44	488	480	452	410	358	68
45	488	475	457	410	357	62
46	493	474	453	402	366	61
47	493	477	459	414	358	61
48	490	477	452	411	348	60
49	488	476	463	406	348	56
50	493	480	457	404	350	55
51	488	475	449	405	357	51
52	484	479	452	400	343	53
53	487	476	456	396	349	53
54	487	475	461	403	348	50
55	491	473	449	400	339	54
56	491	471	455	396	338	54
57	489	470	455	399	346	52
58	491	469	455	400	340	50
59	490	473	454	395	336	49
60	489	469	454	395	332	48
61	489	469	455	397	339	42
62	487	474	454	396	339	46
63	492	472	453	383	336	49
64	492	475	448	390	341	46
65	488	477	453	391	330	50
66	489	474	451	390	332	49
67	493	468	457	393	326	44
68	482	478	453	391	335	46
69	485	480	456	395	322	43
70	489	473	452	384	330	45
71	488	475	449	385	322	46
72	485	471	444	385	321	45
73	483	475	453	388	324	44
74	490	472	443	376	317	46
75	491	468	443	391	316	45
76	487	472	456	380	316	45
77	487	470	453	383	319	43
78	490	468	448	374	313	42
79	489	468	439	372	313	39
80	486	466	445	369	316	42
81	488	470	452	378	318	41
82	482	475	451	380	310	43
83	481	469	444	369	311	40
84	487	468	446	367	312	40
85	486	471	447	371	309	39
86	494	475	447	374	300	41
87	485	470	439	369	307	37
88	486	463	438	375	312	38
89	485	468	438	373	307	37
90	484	471	444	380	300	36
91	485	469	444	372	305	36
92	487	473	437	376	299	35
93	485	469	442	375	302	34
94	482	467	444	373	298	36
95	482	467	444	368	296	33
96	484	465	443	375	298	34
97	485	464	433	372	301	32
98	484	474	437	364	302	31
99	483	468	441	375	296	32
100	490	472	435	366	299	30
101	482	468	441	368	297	29
102	486	472	434	368	291	32
103	486	466	435	371	295	31
104	487	458	433	353	287	28
105	488	468	444	367	289	31
106	488	470	432	368	291	29
107	485	469	434	362	291	29
108	486	466	437	359	291	29
109	486	464	440	373	289	27
110	491	470	447	367	290	30
111	489	468	440	370	290	25
112	489	466	435	367	291	26
113	487	464	435	364	281	26
114	485	465	442	369	285	25
115	489	467	433	364	287	26
116	491	467	428	367	284	25
117	485	465	435	363	281	24
118	486	461	434	364	282	26
119	484	462	435	354	283	25
120	488	462	441	360	283	23
121	483	465	433	354	279	26
122	485	464	436	363	274	25
123	487	460	436	359	288	26
124	486	458	434	359	275	25
125	483	465	437	350	278	23
126	485	467	422	356	277	26
127	488	460	424	356	285	26
128	490	462	431	362	280	20
129	486	467	436	358	272	23
130	487	464	422	356	269	23
131	483	461	423	358	276	23
132	487	469	429	344	277	20
133	487	459	427	360	271	21
134	488	469	434	347	275	20
135	489	466	424	362	263	19
136	490	467	423	354	263	20
137	486	468	431	354	272	21
138	487	468	426	347	270	20
139	483	467	424	362	266	21
140	485	462	428	350	268	20
141	486	468	428	353	263	21
142	487	462	430	355	264	20
143	490	469	429	346	262	22
144	486	461	426	354	257	22
145	488	461	427	346	265	22
146	488	460	430	340	264	21
147	492	465	424	347	260	19
148	482	463	423	342	261	20
149	486	462	419	347	264	22
150	484	461	418	347	255	22
151	488	461	423	331	251	20
152	484	462	424	347	258	19
153	488	461	420	337	248	18
154	485	463	423	345	260	20
155	484	460	418	338	254	21
156	482	459	422	342	254	19
157	486	460	420	338	251	21
158	487	462	422	335	251	17
159	482	462	423	342	251	20
160	486	467	423	339	243	21
161	489	461	420	334	250	18
162	484	462	425	336	250	20
163	487	460	415	335	248	20
164	490	457	418	336	248	21
165	482	464	418	333	253	18
166	486	460	411	328	239	21
167	480	460	421	330	248	20
168	482	461	420	336	247	19
169	482	461	418	332	251	16
170	482	457	422	327	242	20
171	485	465	412	337	244	20
172	484	463	414	333	242	20
173	483	469	417	331	247	20
174	486	462	415	326	247	19
175	485	456	407	330	243	18
176	483	452	409	327	244	18
177	484	460	409	329	249	20
178	482	461	406	331	246	20
179	481	461	415	322	245	18
180	485	462	412	329	240	17
181	483	456	418	327	239	16
182	483	461	407	320	244	18
183	481	455	405	326	241	18
184	482	454	406	320	238	18
185	488	459	408	326	244	19
186	486	459	407	324	241	19
187	486	462	403	326	245	20
188	479	468	407	326	235	18
189	488	466	412	322	244	18
190	483	459	409	323	244	19
191	483	458	411	330	241	17
192	488	461	408	326	239	18
193	485	462	405	328	233	16
194	487	457	403	323	235	15
195	484	456	408	317	237	18
196	479	460	398	320	240	18
197	482	459	408	317	228	17
198	484	460	411	322	233	16
199	484	459	407	319	229	17
200	479	461	406	322	232	17
201	480	465	404	322	228	16
202	482	464	400	325	235	16
203	484	457	401	317	229	16
204	478	454	399	321	235	14
205	482	458	405	321	224	16
206	478	463	403	317	224	15
207	485	453	405	316	226	17
208	482	459	395	315	226	13
209	487	456	394	321	227	16
210	483	461	398	321	226	16
211	484	451	400	313	231	16
212	482	453	404	312	226	14
213	483	460	397	313	230	15
214	483	455	401	316	224	15
215	481	454	402	320	221	14
216	483	453	404	317	226	15
217	483	452	401	317	216	15
218	478	455	397	319	223	13
219	482	454	401	314	221	15
220	482	459	404	311	219	15
221	480	460	395	313	225	14
222	484	458	393	312	223	12
223	482	459	395	306	224	14
224	486	448	398	312	223	13
225	477	456	399	312	219	12
226	481	457	397	313	220	14
227	481	453	398	312	219	14
228	480	456	399	311	222	14
229	479	457	399	306	218	14
230	481	453	398	303	218	13
231	481	453	400	309	218	14
232	480	451	401	308	213	13
233	480	448	394	307	214	13
234	481	451	390	307	217	11
235	481	454	389	303	219	12
236	479	454	388	308	213	13
237	479	456	392	303	214	14
238	480	450	395	303	210	13
239	479	452	393	305	220	14
240	477	448	391	302	213	14
241	481	450	389	302	214	11
242	479	448	390	305	219	12
243	477	447	391	302	213	13
244	479	452	390	303	210	13
245	478	452	394	299	214	12
246	480	444	392	308	217	11
247	479	447	391	305	216	12
248	482	452	387	304	214	12
249	478	450	388	305	215	11
250	483	446	393	303	213	11
251	479	447	391	306	218	12
252	483	448	387	298	210	11
253	482	454	393	305	212	12
254	483	451	382	297	209	11
255	482	451	386	308	212	11
256	478	450	390	303	211	11
257	484	449	387	303	209	9
258	482	448	383	296	210	10
259	481	455	388	303	208	10
260	476	455	385	298	209	10
261	482	450	385	298	207	10
262	479	458	384	298	208	11
263	477	449	391	304	205	10
264	482	444	388	301	207	11
265	479	449	386	299	204	11
266	478	451	386	303	206	8
267	480	451	393	302	205	11
268	480	451	384	304	204	10
269	479	448	382	303	207	9
270	479	445	388	302	211	10
271	484	447	387	303	209	10
272	477	454	381	303	209	10
273	479	448	382	297	206	6
274	477	450	386	303	207	10
275	476	444	383	303	210	9
276	478	451	382	298	205	10
277	479	447	383	302	201	10
278	480	445	383	300	202	10
279	480	451	387	300	205	11
280	475	447	380	294	201	10
281	479	447	383	298	204	11
282	480	450	386	297	202	11
283	481	447	383	299	206	11
284	475	448	381	301	207	10
285	480	449	382	296	205	10
286	479	447	384	295	205	10
287	479	449	384	298	201	9
288	479	444	375	293	202	10
289	478	452	384	295	201	11
290	478	446	379	294	202	11
291	475	445	379	297	204	11
292	475	450	376	296	203	9
293	476	446	385	296	203	10
294	479	443	375	293	205	10
295	481	444	381	289	197	11
296	476	443	381	293	198	8
297	483	448	381	293	199	11
298	478	444	380	294	199	11
299	475	443	381	296	195	9
300	480	445	380	298	201	10
301	477	445	384	290	198	11
302	480	443	378	287	197	9
303	479	447	377	288	195	9
304	479	440	376	294	189	9
305	475	445	378	287	199	10
306	481	442	379	295	195	9
307	471	442	380	293	194	10
308	478	450	379	291	194	10
309	481	445	374	289	198	9
310	474	445	380	289	195	8
311	475	443	375	293	194	9
312	479	444	379	281	191	8
313	476	443	379	285	197	10
314	477	448	378	288	192	9
315	479	446	379	288	192	10
316	478	446	380	284	189	9
317	482	447	372	281	189	10
318	479	444	369	290	192	10
319	478	442	378	290	193	10
320	480	437	377	287	197	10
321	476	441	375	285	191	10
322	478	446	375	286	195	10
323	478	441	373	286	195	9
324	479	444	377	287	194	10
325	476	445	370	289	193	8
326	474	445	379	285	190	10
327	476	438	375	286	195	8
328	476	439	372	279	197	9
329	477	442	377	286	194	8
330	476	439	371	281	193	7
331	477	444	379	280	194	9
332	472	442	374	281	191	9
333	477	443	374	283	193	9
334	474	439	376	285	192	6
335	478	443	373	286	190	9
336	478	442	380	284	191	8
337	480	444	372	281	192	8
338	476	445	367	282	187	8
339	475	445	372	284	187	8
340	480	437	373	280	187	7
341	478	445	372	281	190	8
342	477	439	373	282	190	7
343	476	444	374	276	185	8
344	480	441	373	279	186	8
345	474	444	375	280	188	8
346	478	440	376	280	191	7
347	482	439	368	279	189	6
348	475	437	370	281	185	7
349	478	441	368	276	189	7
350	479	442	369	279	189	7
351	472	442	370	280	187	7
352	476	439	372	282	187	6
353	476	437	371	280	187	7
354	476	443	370	279	189	5
355	475	442	373	278	192	6
356	473	437	368	281	184	7
357	478	435	371	276	188	7
358	476	437	375	274	191	7
359	478	434	373	280	189	6
360	472	438	373	276	187	7
361	471	439	373	277	191	7
362	472	435	368	274	191	7
363	472	434	369	281	188	6
364	478	440	369	275	185	6
365	474	435	372	277	182	6
366	473	433	369	276	182	6
367	476	434	369	280	187	7
368	477	434	369	277	190	5
369	478	435	373	270	186	7
370	475	433	372	277	186	7
371	477	434	370	275	187	6
372	475	429	370	270	184	6
373	475	434	366	274	187	6
374	471	430	369	273	186	5
375	470	433	367	271	189	5
376	476	435	372	274	183	5
377	475	433	372	273	185	6
378	477	441	359	267	185	6
379	475	438	371	275	189	6
380	476	436	364	272	189	6
381	474	435	358	262	185	6
382	474	437	370	273	187	5
383	477	438	363	270	187	6
384	478	434	368	271	188	6
385	474	438	364	272	184	5
386	477	437	367	270	184	6
387	475	430	362	273	182	6
388	478	433	367	271	176	6
389	475	436	360	273	174	6
390	472	429	362	273	177	6
391	472	432	363	270	183	5
392	474	439	366	270	180	6
393	474	434	364	271	179	6
394	474	433	367	272	173	6
395	473	436	360	270	178	6
396	476	433	360	274	180	6
397	478	433	363	271	179	5
398	474	436	362	272	174	6
399	471	437	364	271	179	6
400	474	433	363	268	177	6
401	477	436	366	267	179	6
402	476	431	364	268	177	6
403	473	433	363	269	176	5
404	473	433	363	271	181	6
405	476	434	359	271	177	6
406	474	436	365	264	177	6
407	469	435	368	270	176	6
408	474	436	362	270	171	6
409	468	432	363	274	175	6
410	468	437	362	271	171	6
411	473	433	362	275	169	6
412	472	431	367	274	176	6
413	472	435	363	275	173	6
414	472	437	360	271	173	5
415	470	431	363	269	168	6
416	477	435	362	272	169	6
417	471	430	362	268	175	6
418	473	432	365	266	168	6
419	472	432	361	273	175	6
420	471	431	361	273	173	6
421	469	435	362	269	173	6
422	474	433	364	270	172	6
423	472	435	360	264	171	6
424	463	432	359	269	176	4
425	473	431	364	267	175	5
426	471	433	363	267	171	6
427	473	436	364	270	172	6
428	475	433	361	268	170	6
429	472	432	362	267	172	6
430	465	434	358	271	172	5
431	472	432	362	262	165	6
432	469	433	363	263	171	6
433	474	438	364	266	170	6
434	472	436	356	265	167	6
435	471	435	356	267	168	5
436	472	431	356	265	170	6
437	473	431	358	261	169	6
438	471	431	357	261	166	6
439	472	436	355	263	171	5
440	472	430	364	262	170	4
441	471	434	362	264	171	6
442	473	434	362	262	168	5
443	473	433	360	266	171	6
444	474	430	352	262	167	4
445	473	433	361	260	173	5
446	473	428	357	251	171	5
447	472	429	360	262	169	5
448	470	432	357	258	172	5
449	471	433	360	258	170	5
450	473	434	357	262	167	5
451	473	428	359	261	170	5
452	471	432	359	256	171	5
453	473	432	353	263	168	5
454	469	435	357	258	168	4
455	470	433	357	259	165	5
456	473	436	350	259	165	5
457	473	435	353	259	166	5
458	472	433	359	262	170	5
459	471	431	351	256	168	5
460	471	433	351	259	167	4
461	474	430	351	257	168	5
462	470	433	355	252	165	5
463	472	431	350	257	165	5
464	472	429	352	254	166	5
465	471	426	352	257	163	5
466	469	432	352	251	170	5
467	470	431	349	252	166	5
468	469	429	356	255	164	5
469	469	431	352	253	163	5
470	469	434	348	254	165	5
471	473	429	354	259	166	5
472	469	435	355	257	168	5
473	466	431	356	253	163	5
474	470	431	350	251	165	5
475	466	432	353	256	167	5
476	475	433	349	253	165	5
477	474	430	352	255	162	5
478	467	431	349	252	169	5
479	471	429	351	252	169	5
480	470	427	353	254	170	5
481	472	430	352	257	162	5
482	475	430	353	256	163	5
483	475	430	348	253	165	5
484	472	432	350	255	163	5
485	472	431	349	255	165	5
486	469	433	349	252	166	5
487	470	431	353	256	166	5
488	470	434	345	252	164	5
489	471	432	347	254	160	5
490	469	428	352	247	163	5
491	471	433	350	253	161	5
492	472	432	350	247	161	5
493	471	431	350	249	160	5
494	468	433	350	252	161	5
495	469	426	351	249	163	5
496	465	433	349	251	163	5
497	470	433	345	248	162	5
498	467	432	348	249	163	4
499	469	432	348	243	164	4
500	472	425	353	247	162	4
501	471	428	348	244	162	4
502	471	427	345	246	159	3
503	471	428	350	244	160	3
504	470	431	349	244	160	3
505	467	432	348	248	157	3
506	473	430	342	244	159	4
507	469	426	348	246	161	4
508	472	426	349	252	160	4
509	470	426	351	249	160	4
510	470	430	345	248	160	4
511	473	419	345	246	160	4
512	472	428	345	248	157	4
513	468	429	349	245	158	4
514	471	426	346	247	161	4
515	470	428	350	248	152	4
516	468	420	350	244	162	4
517	470	430	349	248	159	4
518	472	431	345	249	159	4
519	471	430	351	245	157	4
520	469	431	349	247	155	4
521	473	429	351	245	154	4
522	468	428	348	249	157	4
523	468	426	345	249	157	4
524	469	430	350	249	155	4
525	471	425	346	248	153	4
526	465	429	347	247	155	4
527	468	429	347	249	156	4
528	467	425	348	247	154	4
529	471	428	349	249	154	4
530	468	427	353	244	156	4
531	474	426	349	247	154	3
532	470	429	348	247	157	4
533	473	423	345	245	154	4
534	470	426	343	248	156	4
535	473	426	347	246	154	4
536	473	427	348	243	154	4
537	471	426	347	242	155	4
538	471	423	346	248	152	4
539	469	427	345	240	153	3
540	470	427	349	242	153	4
541	471	426	345	247	153	4
542	473	430	340	244	150	4
543	473	425	345	245	152	4
544	469	428	343	243	150	4
545	473	423	345	244	151	4
546	469	427	351	243	155	4
547	469	425	346	245	152	4
548	467	425	344	245	152	3
549	470	428	349	245	152	4
550	473	428	343	243	152	4
551	470	426	345	245	149	4
552	469	428	343	241	152	4
553	470	430	341	246	150	4
554	471	429	345	245	149	4
555	466	425	341	244	149	4
556	471	426	338	248	152	4
557	469	430	343	245	150	4
558	473	424	349	243	154	3
559	469	425	343	239	152	3
560	472	426	342	241	143	4
561	471	427	346	242	152	3
562	469	426	339	244	152	4
563	467	427	345	241	150	4
564	470	427	344	238	148	4
565	472	425	343	242	153	4
566	470	427	344	241	152	4
567	473	427	344	243	150	4
568	467	425	345	239	152	4
569	472	429	341	242	150	4
570	471	422	343	237	150	4
571	471	428	347	239	152	3
572	469	423	343	242	151	4
573	469	427	341	243	151	4
574	472	426	341	241	147	4
575	467	427	342	238	148	4
576	471	422	344	239	148	4
577	471	425	339	238	145	3
578	468	426	340	240	147	4
579	471	426	341	242	146	4
580	471	424	343	238	149	3
581	472	421	341	240	146	4
582	467	425	337	242	143	4
583	467	425	339	240	144	4
584	470	421	340	236	148	4
585	468	426	340	243	144	4
586	469	424	344	241	146	4
587	471	423	342	240	147	4
588	471	415	341	241	146	3
589	468	422	346	241	146	4
590	470	426	342	238	142	4
591	472	424	343	242	144	4
592	471	427	339	237	143	4
593	471	425	342	239	145	3
594	472	426	345	240	143	4
595	468	425	345	238	144	4
596	470	424	343	238	148	4
597	469	426	338	238	139	4
598	470	426	339	240	143	4
599	469	423	339	237	142	3
600	468	426	342	241	140	4
601	469	427	342	236	145	4
602	471	418	342	239	142	4
603	473	424	342	236	138	4
604	467	422	343	240	143	3
605	465	426	340	236	142	3
606	470	425	340	241	143	3
607	470	425	338	232	138	2
608	469	420	340	238	143	3
609	471	423	342	240	141	3
610	466	418	342	232	142	3
611	472	424	341	238	143	3
612	469	423	333	239	144	3
613	466	425	343	237	143	3
614	468	422	339	236	137	3
615	470	424	341	239	140	3
616	469	424	342	234	143	3
617	470	423	339	236	143	3
618	467	426	338	233	143	3
619	472	422	341	237	140	2
620	470	425	338	237	142	3
621	468	418	338	236	142	3
622	468	424	340	225	143	3
623	465	423	338	231	141	3
624	466	422	337	235	144	3
625	470	425	338	236	142	3
626	469	421	337	237	142	3
627	465	425	341	236	142	3
628	467	425	335	235	141	3
629	471	422	342	240	140	3
630	469	426	339	236	139	3
631	470	426	337	236	142	3
632	466	422	339	237	137	3
633	469	426	337	236	140	3
634	471	422	338	231	139	3
635	470	426	336	235	139	3
636	469	424	335	234	142	3
637	470	423	338	240	141	2
638	470	420	335	236	142	3
639	468	423	339	238	141	3
640	465	421	338	232	138	3
641	470	421	333	233	141	3
642	468	424	338	233	142	3
643	468	419	331	234	139	3
644	467	426	339	238	141	3
645	468	424	340	231	139	3
646	472	424	339	236	139	3
647	470	422	335	236	139	2
648	467	420	332	230	139	3
649	470	422	333	236	138	3
650	467	424	335	233	139	3
651	467	422	337	228	137	2
652	468	421	335	236	140	3
653	469	414	337	228	138	3
654	468	423	335	236	142	3
655	471	423	334	229	139	3
656	468	419	336	228	140	3
657	470	422	335	234	139	3
658	469	422	332	230	138	3
659	471	420	335	234	139	3
660	471	421	338	231	138	3
661	468	422	335	233	133	3
662	465	424	331	234	138	3
663	468	419	335	233	139	3
664	467	416	331	232	137	3
665	469	422	335	232	139	3
666	467	421	334	225	137	3
667	465	419	332	232	137	3
668	470	423	334	233	137	3
669	469	424	336	229	139	3
670	473	423	327	227	138	3
671	471	419	330	230	135	3
672	469	421	334	230	131	3
673	469	422	332	227	136	3
674	469	421	339	232	139	3
675	472	422	334	231	136	3
676	471	418	334	229	139	3
677	465	420	338	231	133	3
678	470	421	331	230	133	3
679	468	419	334	229	134	3
680	472	420	335	231	135	3
681	468	421	335	229	137	3
682	469	419	337	227	135	3
683	472	421	334	228	134	3
684	473	417	333	232	136	3
685	468	417	336	231	134	3
686	470	419	333	228	135	3
687	467	419	331	228	136	3
688	467	419	334	228	137	3
689	469	415	338	230	137	3
690	472	414	328	224	136	3
691	471	417	333	226	138	3
692	468	425	331	232	135	3
693	470	421	337	232	137	3
694	468	419	332	229	135	3
695	470	419	336	228	136	3
696	469	421	335	224	132	3
697	466	419	335	229	138	3
698	467	420	335	228	135	3
699	469	419	334	225	137	3
700	471	422	332	227	134	3
701	469	423	331	225	137	3
702	468	419	333	229	136	3
703	472	422	335	226	137	3
704	472	423	332	229	136	3
705	469	421	331	226	135	3
706	466	422	333	227	137	3
707	473	422	333	223	134	3
708	472	416	330	229	137	3
709	470	423	334	229	132	3
710	465	420	328	228	139	3
711	466	417	332	227	135	2
712	467	419	329	225	136	2
713	471	421	330	230	136	3
714	469	419	328	227	137	3
715	471	416	326	227	135	3
716	471	415	326	229	136	3
717	468	419	324	227	137	3
718	468	418	324	228	134	3
719	465	416	326	227	132	3
720	468	418	329	226	133	3
721	469	417	327	228	134	3
722	470	419	330	225	136	3
723	471	418	327	223	134	3
724	472	419	326	228	138	3
725	470	416	326	229	133	3
726	470	417	330	228	134	2
727	470	417	323	228	134	3
728	470	416	327	229	136	3
729	472	415	327	227	136	3
730	468	419	327	228	135	3
731	470	418	327	228	133	3
732	469	419	326	228	136	3
733	470	418	327	225	134	3
734	470	419	326	226	129	3
735	471	417	323	221	136	3
736	466	415	325	230	132	3
737	470	418	328	227	131	3
738	466	418	326	226	131	3
739	467	415	326	225	132	2
740	472	418	323	225	133	3
741	468	421	327	227	132	3
742	464	416	323	229	134	3
743	472	418	326	227	134	3
744	469	421	330	227	128	3
745	466	419	328	228	134	3
746	468	418	326	228	133	3
747	473	420	330	226	133	3
748	471	418	330	226	133	3
749	471	415	328	225	132	3
750	471	415	325	225	131	3
751	468	419	329	223	130	2
752	469	418	328	226	131	3
753	472	413	325	226	131	2
754	471	416	326	225	133	3
755	470	418	330	226	130	3
756	470	419	327	226	130	2
757	469	414	327	226	130	3
758	472	417	329	227	129	3
759	470	416	324	222	132	3
760	470	420	329	225	128	3
761	466	422	323	224	129	3
762	470	416	327	224	130	3
763	471	420	326	225	129	3
764	467	413	327	229	129	3
765	472	419	326	225	129	3
766	469	418	328	222	130	3
767	470	415	327	223	127	3
768	466	415	326	229	128	3
769	469	417	327	228	125	3
770	471	414	327	223	128	3
771	469	417	325	222	129	3
772	471	412	328	222	129	3
773	470	415	326	222	128	3
774	469	419	325	225	129	3
775	470	419	326	220	128	3
776	468	412	327	225	128	3
777	470	417	327	225	129	3
778	468	414	326	225	130	3
779	469	412	327	222	126	3
780	468	413	324	221	128	2
781	469	417	323	223	125	3
782	469	413	322	226	130	3
783	466	416	327	220	128	3
784	468	415	320	225	127	3
785	471	414	325	227	127	3
786	469	418	322	223	129	3
787	468	416	323	221	131	3
788	470	415	321	225	128	3
789	470	413	323	218	129	3
790	470	416	326	221	127	2
791	468	415	323	223	128	3
792	472	411	324	220	126	3
793	471	415	324	222	126	3
794	470	414	326	226	126	3
795	470	415	325	222	128	3
796	472	414	326	223	125	3
797	470	410	325	222	129	3
798	470	414	320	223	127	2
799	470	417	324	220	125	3
800	469	415	327	223	128	3
801	470	416	326	225	126	3
802	470	415	322	223	129	3
803	470	416	324	224	127	2
804	470	419	323	221	127	3
805	466	417	323	218	127	3
806	468	415	322	219	126	3
807	468	416	321	222	123	3
808	472	416	322	218	126	3
809	469	414	319	224	125	2
810	470	414	321	222	125	3
811	472	418	321	222	125	3
812	467	417	321	217	126	3
813	471	415	320	219	127	3
814	472	418	320	222	125	3
815	472	419	319	224	126	2
816	465	414	323	220	127	3
817	470	415	321	219	125	3
818	470	415	321	220	125	3
819	470	414	317	220	127	3
820	472	415	322	220	123	3
821	471	413	323	221	127	3
822	470	417	323	219	125	3
823	470	416	320	223	126	3
824	470	416	322	221	125	3
825	471	414	321	220	121	3
826	466	414	319	221	126	3
827	469	410	322	221	124	3
828	467	414	320	222	124	3
829	471	413	320	218	123	3
830	470	415	324	214	124	3
831	469	411	318	220	122	3
832	469	416	320	216	123	3
833	461	412	323	221	120	3
834	470	411	318	221	121	3
835	468	414	320	220	124	3
836	469	412	322	219	122	3
837	469	409	316	217	122	3
838	471	410	321	220	121	3
839	469	414	318	222	119	3
840	468	415	324	220	121	3
841	471	414	319	221	124	3
842	466	413	322	217	124	3
843	471	413	321	218	122	3
844	466	411	320	219	122	3
845	469	413	318	215	122	3
846	468	410	321	220	120	3
847	469	406	319	220	121	3
848	471	407	317	218	123	3
849	471	406	319	217	121	3
850	469	409	322	219	119	3
851	468	412	319	219	118	3
852	468	408	320	214	121	3
853	470	409	323	219	119	3
854	470	410	319	221	122	3
855	470	408	320	219	120	3
856	466	408	321	220	120	3
857	468	410	317	218	118	3
858	471	412	323	218	119	2
859	465	409	318	222	118	3
860	465	413	318	220	120	3
861	469	407	321	217	121	3
862	467	408	321	217	120	3
863	469	413	318	219	121	3
864	471	411	316	217	120	3
865	468	412	316	216	117	3
866	468	409	317	215	117	3
867	468	411	317	220	117	3
868	469	411	321	220	119	3
869	468	409	319	220	119	3
870	467	411	316	215	119	3
871	472	412	319	219	119	3
872	470	412	317	220	118	2
873	469	409	316	218	119	3
874	468	411	317	214	119	3
875	462	411	315	215	115	2
876	471	411	312	218	120	3
877	471	411	314	214	119	3
878	470	407	318	219	117	3
879	471	411	319	213	113	3
880	470	408	319	217	118	3
881	467	410	315	217	117	3
882	465	414	315	217	117	3
883	469	410	317	216	117	3
884	469	411	313	214	118	3
885	467	411	316	217	118	3
886	470	412	316	212	118	3
887	468	410	311	218	117	3
888	466	411	310	220	120	2
889	469	405	315	218	116	2
890	469	411	316	216	118	2
891	464	410	314	216	117	2
892	467	411	311	217	116	1
893	467	412	314	218	118	1
894	469	407	315	215	117	1
895	465	408	314	211	118	1
896	467	409	316	212	115	1
897	466	411	310	215	116	1
898	469	408	304	212	116	1
899	469	409	314	215	115	1
900	467	412	316	214	115	1
901	468	413	316	210	118	1
902	469	412	311	213	118	1
903	469	410	316	215	119	1
904	466	409	310	216	116	1
905	464	410	314	216	115	1
906	469	412	313	216	117	1
907	468	410	313	216	117	1
908	466	407	310	213	117	1
909	468	413	314	213	118	1
910	466	408	314	214	117	1
911	468	409	312	213	118	1
912	469	410	313	212	116	1
913	467	411	316	215	115	1
914	468	410	317	213	115	1
915	465	408	317	215	119	1
916	465	412	314	215	117	1
917	466	409	311	214	117	1
918	467	411	316	216	114	1
919	469	412	315	215	118	1
920	467	407	315	211	116	1
921	467	410	317	210	116	1
922	468	408	313	214	114	1
923	466	408	315	213	119	1
924	468	408	312	210	115	1
925	469	406	317	216	114	1
926	466	406	314	212	115	1
927	468	409	315	215	115	1
928	467	407	315	209	116	1
929	465	409	314	210	118	1
930	464	409	314	214	119	1
931	470	409	314	205	117	1
932	468	408	310	207	117	1
933	464	410	315	211	116	1
934	468	411	315	212	118	1
935	470	406	316	211	118	1
936	466	406	313	210	116	1
937	469	406	315	212	118	1
938	467	405	313	209	114	1
939	467	404	312	206	117	1
940	466	406	312	207	118	1
941	469	406	311	209	117	0
942	465	402	317	210	118	1
943	465	405	312	206	118	1
944	464	403	308	210	114	0
945	466	409	312	205	119	1
946	465	405	313	206	115	1
947	467	404	307	210	118	1
948	462	407	305	208	119	1
949	464	404	308	209	115	1
950	463	406	308	209	117	1
951	468	405	311	207	118	1
952	463	406	311	210	119	1
953	465	406	313	205	119	1
954	465	406	310	207	119	1
955	464	401	312	208	118	1
956	463	402	309	209	117	1
957	464	408	313	205	118	1
958	465	403	309	208	119	1
959	465	404	311	208	118	1
960	458	403	311	208	116	1
961	462	402	311	205	117	1
962	465	403	312	203	118	1
963	466	407	312	206	115	1
964	463	404	308	207	111	1
965	463	404	308	201	116	1
966	465	406	310	204	116	1
967	466	405	312	204	117	1
968	462	402	311	208	117	1
969	460	403	310	206	117	1
970	464	402	308	205	114	1
971	461	405	309	205	115	1
972	465	403	309	206	117	1
973	462	405	309	206	116	1
974	463	407	309	207	114	1
975	463	403	309	208	118	1
976	461	404	310	205	115	1
977	460	402	308	203	115	1
978	462	405	309	205	113	1
979	464	406	312	204	117	1
980	460	403	310	202	116	1
981	463	404	308	206	113	1
982	464	406	310	205	114	1
983	462	405	310	203	114	1
984	465	403	310	205	113	0
985	461	404	311	203	115	1
986	464	404	309	205	113	1
987	460	401	305	206	114	1
988	462	405	310	203	112	1
989	464	404	312	202	113	1
990	461	403	310	205	114	1
991	460	400	309	204	113	1
992	460	405	309	202	111	1
993	462	402	310	202	114	1
994	460	402	309	199	113	1
995	462	405	312	199	114	1
996	462	401	309	201	112	1
997	463	402	309	204	114	1
998	463	403	309	200	113	1
999	463	403	310	206	113	1
1000	465	404	310	202	115	1

## Sheet: Figure 2
Time/ps	1400 K	1600 K	1800 K	2000 K	2200 K	3200 K	14%CF\-(3)SO\-(2)F/86%CO\-(2)	20%CF\-(3)SO\-(2)F/80%CO\-(2)	0.3 MPa	0.5MPa	12%CF\-(3)SO\-(2)F/88%N\-(2)	14%CF\-(3)SO\-(2)F/86%N\-(2)	20%CF\-(3)SO\-(2)F/80%N\-(2)	0.3 MPa	0.5MPa
1	500	500	500	500	500	500	500	500	500	500	500	500	500	500	500
2	489	493	484	477	461	368	450	456	441	448	452	465	463	453	453
3	491	485	476	471	448	340	447	448	439	443	450	463	453	451	446
4	486	483	480	470	449	285	437	455	422	436	452	463	453	443	424
5	491	487	478	461	438	266	436	444	424	428	441	446	441	445	424
6	493	481	480	453	438	247	434	442	411	434	441	440	440	443	427
7	493	484	475	454	437	209	429	446	410	415	432	445	443	432	420
8	496	476	480	456	430	196	429	435	418	411	432	434	442	444	418
9	492	478	481	448	433	195	414	434	408	405	434	433	438	440	414
10	488	482	474	457	431	176	415	425	416	413	420	433	436	431	408
11	493	490	473	454	413	166	414	440	404	413	423	432	435	434	402
12	488	482	467	451	425	165	409	431	399	399	416	431	437	434	406
13	483	490	471	461	421	168	411	434	397	399	423	421	432	432	398
14	484	488	470	456	408	161	402	418	403	390	419	428	424	422	394
15	479	484	470	450	412	151	401	429	395	388	420	413	428	432	410
16	490	482	469	448	411	144	411	425	386	389	418	423	425	416	400
17	491	478	473	451	415	135	407	424	377	386	420	418	425	431	393
18	486	483	470	443	412	131	390	420	392	380	405	417	421	416	404
19	491	485	466	438	400	123	390	419	391	391	400	421	425	402	392
20	486	483	469	444	402	121	393	417	371	384	401	409	420	407	396
21	493	478	472	434	399	119	389	416	363	370	402	409	419	406	398
22	493	480	464	430	397	116	380	412	370	366	397	411	420	402	393
23	491	479	476	436	395	110	382	407	360	376	402	411	414	397	395
24	494	479	461	439	387	111	383	413	352	369	397	409	419	391	385
25	482	480	458	434	386	105	386	402	358	364	387	395	410	392	393
26	480	486	467	441	384	100	378	409	360	367	388	397	400	394	383
27	490	481	464	431	381	101	384	409	360	366	388	397	406	400	382
28	493	477	466	430	374	96	379	409	357	363	391	394	405	388	383
29	484	480	467	426	375	88	377	405	356	363	382	397	409	388	383
30	479	481	460	434	380	85	368	410	351	355	383	390	405	382	370
31	490	481	465	420	377	92	367	404	344	351	385	386	409	380	367
32	488	477	461	425	387	87	367	390	340	346	380	396	401	381	374
33	493	478	459	415	363	84	375	404	344	345	378	388	397	372	377
34	492	472	465	428	356	78	368	398	339	351	379	390	400	361	367
35	486	480	462	419	366	78	363	393	341	343	377	394	400	372	374
36	493	480	463	417	369	78	363	390	333	349	376	394	394	368	355
37	489	474	457	416	368	76	360	391	339	339	371	391	404	374	365
38	493	477	457	421	358	75	361	388	333	332	364	393	401	370	359
39	485	468	467	420	367	76	356	396	325	339	364	387	396	356	360
40	492	478	456	419	362	71	351	393	326	321	374	382	390	366	360
41	493	479	464	422	362	69	351	384	324	336	372	384	389	360	349
42	492	481	459	417	354	66	346	390	323	331	360	380	398	357	344
43	486	476	459	410	353	68	343	386	322	334	363	387	390	354	344
44	488	480	452	410	358	68	349	384	316	320	355	381	392	354	345
45	488	475	457	410	357	62	348	381	318	326	357	377	392	356	344
46	493	474	453	402	366	61	339	381	323	327	356	387	390	357	339
47	493	477	459	414	358	61	333	385	323	315	358	377	390	354	338
48	490	477	452	411	348	60	339	376	321	316	350	383	384	344	338
49	488	476	463	406	348	56	345	384	319	314	355	383	388	348	333
50	493	480	457	404	350	55	337	380	313	315	349	382	384	351	336
51	488	475	449	405	357	51	340	379	318	314	357	369	384	348	335
52	484	479	452	400	343	53	337	382	315	316	350	382	393	347	325
53	487	476	456	396	349	53	334	374	313	312	344	377	378	340	325
54	487	475	461	403	348	50	332	371	305	308	357	377	379	344	329
55	491	473	449	400	339	54	332	386	316	303	350	370	377	336	328
56	491	471	455	396	338	54	329	378	315	307	349	366	370	331	322
57	489	470	455	399	346	52	334	383	313	297	348	367	375	327	320
58	491	469	455	400	340	50	331	380	310	311	341	365	380	337	323
59	490	473	454	395	336	49	331	372	304	302	343	369	377	334	325
60	489	469	454	395	332	48	336	375	308	306	344	362	375	332	316
61	489	469	455	397	339	42	325	365	305	300	341	365	375	334	322
62	487	474	454	396	339	46	328	363	310	308	336	363	366	336	319
63	492	472	453	383	336	49	324	373	305	303	333	371	373	329	324
64	492	475	448	390	341	46	331	370	301	304	336	367	372	328	316
65	488	477	453	391	330	50	328	372	301	297	332	358	367	331	322
66	489	474	451	390	332	49	326	365	300	295	330	369	371	326	316
67	493	468	457	393	326	44	329	367	299	299	327	361	374	325	315
68	482	478	453	391	335	46	314	358	304	297	329	360	364	329	311
69	485	480	456	395	322	43	324	364	293	290	329	359	371	324	316
70	489	473	452	384	330	45	328	363	293	296	336	366	366	321	323
71	488	475	449	385	322	46	323	361	293	298	325	355	366	320	315
72	485	471	444	385	321	45	322	359	298	298	325	358	365	325	307
73	483	475	453	388	324	44	322	351	286	299	330	357	361	322	312
74	490	472	443	376	317	46	325	361	293	286	320	357	364	320	311
75	491	468	443	391	316	45	315	363	296	294	325	361	358	322	304
76	487	472	456	380	316	45	322	368	293	291	321	362	358	321	296
77	487	470	453	383	319	43	308	370	288	292	318	355	358	320	306
78	490	468	448	374	313	42	312	355	289	292	314	354	363	323	309
79	489	468	439	372	313	39	319	350	288	289	312	359	366	327	303
80	486	466	445	369	316	42	311	358	291	287	315	353	353	318	303
81	488	470	452	378	318	41	311	354	288	284	321	357	354	315	296
82	482	475	451	380	310	43	317	355	282	282	317	352	356	313	292
83	481	469	444	369	311	40	310	347	286	281	316	348	359	316	290
84	487	468	446	367	312	40	307	355	276	284	318	354	361	319	297
85	486	471	447	371	309	39	313	351	279	279	313	351	360	312	293
86	494	475	447	374	300	41	317	346	275	278	315	343	350	306	294
87	485	470	439	369	307	37	301	349	266	284	309	350	356	316	293
88	486	463	438	375	312	38	303	352	279	281	316	349	354	310	292
89	485	468	438	373	307	37	309	346	272	279	308	352	358	304	292
90	484	471	444	380	300	36	302	345	278	280	306	353	355	298	289
91	485	469	444	372	305	36	307	341	271	282	305	345	358	304	294
92	487	473	437	376	299	35	310	345	277	276	300	346	358	302	290
93	485	469	442	375	302	34	308	342	270	270	310	333	348	308	290
94	482	467	444	373	298	36	311	345	272	271	303	346	349	303	289
95	482	467	444	368	296	33	296	345	269	273	308	338	350	297	286
96	484	465	443	375	298	34	307	342	272	267	308	342	348	301	292
97	485	464	433	372	301	32	304	344	263	270	300	346	350	298	288
98	484	474	437	364	302	31	303	339	267	269	300	343	352	299	287
99	483	468	441	375	296	32	302	344	268	266	303	342	349	293	286
100	490	472	435	366	299	30	299	338	266	263	302	342	347	298	278
101	482	468	441	368	297	29	298	342	264	258	302	338	347	290	281
102	486	472	434	368	291	32	304	337	259	259	297	339	343	295	281
103	486	466	435	371	295	31	301	335	265	256	299	337	348	289	278
104	487	458	433	353	287	28	304	332	265	252	297	333	342	292	280
105	488	468	444	367	289	31	301	344	257	261	296	337	342	292	276
106	488	470	432	368	291	29	292	339	261	251	299	329	340	289	282
107	485	469	434	362	291	29	294	346	255	253	295	331	340	294	280
108	486	466	437	359	291	29	296	341	258	254	294	335	341	290	275
109	486	464	440	373	289	27	295	338	258	257	292	334	342	286	276
110	491	470	447	367	290	30	299	333	258	254	298	329	339	284	273
111	489	468	440	370	290	25	297	333	263	257	289	332	335	284	279
112	489	466	435	367	291	26	295	338	257	254	295	329	344	281	273
113	487	464	435	364	281	26	285	340	255	256	292	331	342	285	278
114	485	465	442	369	285	25	290	322	256	257	294	321	343	286	277
115	489	467	433	364	287	26	290	336	251	248	291	331	330	278	274
116	491	467	428	367	284	25	287	329	256	251	292	327	336	280	264
117	485	465	435	363	281	24	291	328	255	248	293	326	340	279	271
118	486	461	434	364	282	26	285	334	250	247	295	317	337	281	267
119	484	462	435	354	283	25	293	333	248	253	294	320	341	278	267
120	488	462	441	360	283	23	292	332	245	253	294	325	337	281	270
121	483	465	433	354	279	26	285	330	247	248	296	322	338	281	266
122	485	464	436	363	274	25	291	337	251	248	292	319	337	278	270
123	487	460	436	359	288	26	291	334	248	246	291	322	335	278	266
124	486	458	434	359	275	25	285	330	252	246	288	314	336	280	256
125	483	465	437	350	278	23	289	325	255	251	289	320	334	273	260
126	485	467	422	356	277	26	287	335	251	247	287	317	331	280	262
127	488	460	424	356	285	26	285	333	243	235	288	320	325	280	263
128	490	462	431	362	280	20	291	336	248	245	284	317	330	274	262
129	486	467	436	358	272	23	278	327	242	243	288	316	327	271	260
130	487	464	422	356	269	23	281	330	250	249	292	320	330	274	259
131	483	461	423	358	276	23	283	336	250	242	278	322	335	276	260
132	487	469	429	344	277	20	281	335	251	241	286	320	331	267	255
133	487	459	427	360	271	21	282	333	247	248	280	314	326	269	258
134	488	469	434	347	275	20	285	332	244	237	283	312	332	272	257
135	489	466	424	362	263	19	284	332	243	241	284	309	333	266	252
136	490	467	423	354	263	20	284	325	245	240	282	308	329	270	256
137	486	468	431	354	272	21	270	327	237	241	287	311	326	266	255
138	487	468	426	347	270	20	284	319	241	240	283	311	328	263	259
139	483	467	424	362	266	21	276	324	243	244	279	315	329	270	258
140	485	462	428	350	268	20	282	325	244	234	279	310	329	270	255
141	486	468	428	353	263	21	276	323	240	236	275	311	326	266	250
142	487	462	430	355	264	20	274	320	242	234	278	315	325	261	252
143	490	469	429	346	262	22	269	328	239	237	279	311	329	262	251
144	486	461	426	354	257	22	275	324	235	236	269	312	326	265	250
145	488	461	427	346	265	22	270	320	239	233	275	316	329	264	247
146	488	460	430	340	264	21	277	324	236	235	278	314	324	265	250
147	492	465	424	347	260	19	270	323	234	237	280	308	321	261	245
148	482	463	423	342	261	20	277	318	234	231	274	300	321	258	250
149	486	462	419	347	264	22	275	319	232	233	268	301	328	260	247
150	484	461	418	347	255	22	271	323	239	231	276	309	321	258	248
151	488	461	423	331	251	20	279	320	239	229	276	311	323	260	249
152	484	462	424	347	258	19	269	320	233	230	268	308	317	258	248
153	488	461	420	337	248	18	275	324	228	229	275	307	316	255	249
154	485	463	423	345	260	20	276	321	234	232	272	308	320	258	247
155	484	460	418	338	254	21	271	313	233	232	273	306	317	261	248
156	482	459	422	342	254	19	266	314	227	230	274	304	317	255	248
157	486	460	420	338	251	21	269	316	229	229	271	306	318	259	243
158	487	462	422	335	251	17	263	316	230	226	275	298	316	257	243
159	482	462	423	342	251	20	272	315	231	230	267	314	314	260	245
160	486	467	423	339	243	21	271	312	227	227	268	309	315	256	243
161	489	461	420	334	250	18	267	306	228	231	274	305	313	259	243
162	484	462	425	336	250	20	267	312	225	223	272	300	316	253	242
163	487	460	415	335	248	20	266	312	227	225	262	298	312	253	243
164	490	457	418	336	248	21	266	313	228	222	271	301	312	251	243
165	482	464	418	333	253	18	265	308	224	226	267	297	315	251	245
166	486	460	411	328	239	21	265	298	221	227	266	305	311	242	244
167	480	460	421	330	248	20	262	302	222	219	269	300	309	251	243
168	482	461	420	336	247	19	264	306	219	222	271	298	313	251	240
169	482	461	418	332	251	16	267	301	221	224	266	302	313	246	244
170	482	457	422	327	242	20	258	302	224	217	269	302	310	249	240
171	485	465	412	337	244	20	258	302	219	220	270	300	314	244	240
172	484	463	414	333	242	20	261	303	216	222	263	299	313	243	235
173	483	469	417	331	247	20	256	304	214	217	264	298	313	247	240
174	486	462	415	326	247	19	258	295	215	219	267	296	304	246	239
175	485	456	407	330	243	18	264	303	219	220	266	295	310	241	240
176	483	452	409	327	244	18	264	293	214	216	263	294	304	244	233
177	484	460	409	329	249	20	256	303	218	215	270	298	303	246	238
178	482	461	406	331	246	20	261	300	216	215	261	294	310	244	236
179	481	461	415	322	245	18	257	301	219	211	264	295	308	240	234
180	485	462	412	329	240	17	258	301	216	215	260	288	310	240	241
181	483	456	418	327	239	16	261	301	215	218	265	295	312	240	236
182	483	461	407	320	244	18	262	302	213	213	261	295	307	246	238
183	481	455	405	326	241	18	259	302	218	213	263	292	311	240	232
184	482	454	406	320	238	18	262	298	217	212	264	296	307	237	235
185	488	459	408	326	244	19	257	300	216	215	261	288	302	239	234
186	486	459	407	324	241	19	262	298	214	208	260	288	311	238	231
187	486	462	403	326	245	20	259	299	216	215	259	289	308	231	233
188	479	468	407	326	235	18	259	300	210	217	262	289	301	238	234
189	488	466	412	322	244	18	258	295	216	211	256	292	298	232	229
190	483	459	409	323	244	19	253	294	207	205	259	294	301	235	224
191	483	458	411	330	241	17	255	295	210	207	256	285	302	235	228
192	488	461	408	326	239	18	255	295	212	201	260	293	305	230	228
193	485	462	405	328	233	16	255	294	212	209	260	285	302	233	226
194	487	457	403	323	235	15	251	291	213	210	261	290	303	230	222
195	484	456	408	317	237	18	251	286	207	209	259	282	300	234	225
196	479	460	398	320	240	18	256	287	209	205	252	285	301	229	219
197	482	459	408	317	228	17	255	292	209	207	261	283	299	235	220
198	484	460	411	322	233	16	250	289	207	205	265	286	303	233	218
199	484	459	407	319	229	17	247	289	212	204	256	285	302	237	220
200	479	461	406	322	232	17	250	289	210	209	258	286	297	234	218
201	480	465	404	322	228	16	253	294	205	205	259	281	302	233	216
202	482	464	400	325	235	16	245	292	201	210	256	290	297	231	221
203	484	457	401	317	229	16	254	291	202	205	256	284	295	232	219
204	478	454	399	321	235	14	248	293	201	206	260	289	301	224	216
205	482	458	405	321	224	16	252	290	203	203	255	285	297	228	214
206	478	463	403	317	224	15	251	290	206	207	255	282	299	224	215
207	485	453	405	316	226	17	246	287	205	208	253	285	299	231	215
208	482	459	395	315	226	13	243	289	201	207	256	285	303	228	218
209	487	456	394	321	227	16	243	289	207	204	254	287	293	228	217
210	483	461	398	321	226	16	245	284	202	203	255	282	300	230	219
211	484	451	400	313	231	16	246	292	205	199	255	280	299	229	214
212	482	453	404	312	226	14	248	284	203	199	247	287	295	230	217
213	483	460	397	313	230	15	245	286	203	202	251	285	294	228	212
214	483	455	401	316	224	15	245	282	206	202	247	281	298	225	215
215	481	454	402	320	221	14	246	282	201	198	252	289	300	221	210
216	483	453	404	317	226	15	248	278	200	202	249	286	299	227	214
217	483	452	401	317	216	15	242	283	201	199	248	282	297	226	210
218	478	455	397	319	223	13	242	286	203	194	247	280	295	222	212
219	482	454	401	314	221	15	245	285	203	197	245	280	294	227	208
220	482	459	404	311	219	15	240	281	198	202	249	285	296	222	216
221	480	460	395	313	225	14	244	284	195	197	246	283	298	221	208
222	484	458	393	312	223	12	242	281	201	200	249	283	293	224	210
223	482	459	395	306	224	14	243	285	206	192	250	282	296	222	208
224	486	448	398	312	223	13	245	284	199	193	246	283	292	226	214
225	477	456	399	312	219	12	236	287	199	191	244	277	295	225	210
226	481	457	397	313	220	14	243	281	198	194	250	275	293	226	213
227	481	453	398	312	219	14	239	278	204	192	243	282	289	223	206
228	480	456	399	311	222	14	241	284	200	193	249	276	294	219	206
229	479	457	399	306	218	14	241	275	205	192	248	271	296	217	203
230	481	453	398	303	218	13	236	279	199	192	245	278	289	223	208
231	481	453	400	309	218	14	235	275	199	192	243	273	289	227	202
232	480	451	401	308	213	13	239	272	205	185	240	276	297	221	200
233	480	448	394	307	214	13	236	274	201	188	243	277	292	221	205
234	481	451	390	307	217	11	236	276	196	188	242	275	290	222	203
235	481	454	389	303	219	12	234	274	201	190	247	271	290	223	205
236	479	454	388	308	213	13	237	277	205	186	246	269	293	221	199
237	479	456	392	303	214	14	234	274	199	188	243	272	296	218	203
238	480	450	395	303	210	13	238	277	198	184	244	270	297	220	204
239	479	452	393	305	220	14	235	275	197	180	245	273	289	221	194
240	477	448	391	302	213	14	233	275	197	184	243	271	294	219	198
241	481	450	389	302	214	11	233	274	196	187	243	271	289	219	196
242	479	448	390	305	219	12	235	269	197	185	245	269	283	218	196
243	477	447	391	302	213	13	231	264	195	186	241	270	286	216	194
244	479	452	390	303	210	13	238	269	200	187	243	258	287	219	191
245	478	452	394	299	214	12	230	268	193	191	240	266	286	216	195
246	480	444	392	308	217	11	230	267	190	186	244	267	290	218	195
247	479	447	391	305	216	12	235	267	191	185	242	267	287	218	195
248	482	452	387	304	214	12	235	268	199	183	238	261	286	214	191
249	478	450	388	305	215	11	236	268	198	186	239	270	289	217	195
250	483	446	393	303	213	11	234	271	196	186	235	265	289	214	191
251	479	447	391	306	218	12	232	272	197	186	238	267	287	207	193
252	483	448	387	298	210	11	234	271	189	183	231	269	285	215	194
253	482	454	393	305	212	12	226	268	193	183	236	266	285	212	195
254	483	451	382	297	209	11	231	266	189	185	236	268	286	215	194
255	482	451	386	308	212	11	231	266	195	174	237	263	287	212	197
256	478	450	390	303	211	11	226	268	195	181	230	261	284	210	190
257	484	449	387	303	209	9	225	266	193	184	234	264	280	214	194
258	482	448	383	296	210	10	233	267	193	183	239	263	287	213	195
259	481	455	388	303	208	10	228	268	191	185	236	259	281	209	192
260	476	455	385	298	209	10	230	265	195	180	234	254	281	210	193
261	482	450	385	298	207	10	225	265	188	184	238	260	282	214	196
262	479	458	384	298	208	11	231	263	195	182	234	265	283	211	190
263	477	449	391	304	205	10	230	259	190	184	237	259	282	211	191
264	482	444	388	301	207	11	221	261	193	180	233	262	281	210	189
265	479	449	386	299	204	11	228	266	189	183	237	262	282	214	188
266	478	451	386	303	206	8	231	259	187	184	234	262	284	212	190
267	480	451	393	302	205	11	224	256	194	179	233	260	284	208	186
268	480	451	384	304	204	10	229	260	194	182	234	262	285	207	186
269	479	448	382	303	207	9	226	253	189	179	235	260	281	209	187
270	479	445	388	302	211	10	227	260	188	178	233	257	284	207	185
271	484	447	387	303	209	10	232	262	193	177	232	256	279	203	188
272	477	454	381	303	209	10	230	257	183	179	235	255	278	207	187
273	479	448	382	297	206	6	228	255	190	180	232	255	276	203	185
274	477	450	386	303	207	10	229	260	187	178	231	260	276	201	186
275	476	444	383	303	210	9	222	260	191	176	234	260	277	202	184
276	478	451	382	298	205	10	223	253	188	178	228	259	280	206	181
277	479	447	383	302	201	10	226	262	189	179	231	260	278	205	182
278	480	445	383	300	202	10	225	259	187	176	230	261	282	204	181
279	480	451	387	300	205	11	227	261	188	175	230	258	281	205	182
280	475	447	380	294	201	10	228	260	185	174	228	256	279	203	181
281	479	447	383	298	204	11	226	261	187	176	229	255	279	205	180
282	480	450	386	297	202	11	227	258	183	173	230	251	276	202	178
283	481	447	383	299	206	11	230	260	191	174	225	251	273	202	178
284	475	448	381	301	207	10	224	260	188	176	230	251	280	200	172
285	480	449	382	296	205	10	225	257	190	175	227	251	276	204	175
286	479	447	384	295	205	10	221	257	184	177	227	249	274	204	179
287	479	449	384	298	201	9	220	262	187	176	229	248	275	204	178
288	479	444	375	293	202	10	225	256	184	176	229	250	273	207	175
289	478	452	384	295	201	11	225	256	178	173	221	253	278	203	174
290	478	446	379	294	202	11	226	251	190	169	226	251	278	204	174
291	475	445	379	297	204	11	222	254	185	176	230	253	277	204	177
292	475	450	376	296	203	9	222	256	189	177	228	245	274	197	178
293	476	446	385	296	203	10	222	249	187	174	227	244	277	200	173
294	479	443	375	293	205	10	222	256	186	170	226	247	275	196	178
295	481	444	381	289	197	11	224	257	183	175	225	244	276	204	180
296	476	443	381	293	198	8	218	252	180	175	225	246	272	200	177
297	483	448	381	293	199	11	222	253	181	174	223	249	278	199	179
298	478	444	380	294	199	11	218	250	180	172	226	249	277	200	176
299	475	443	381	296	195	9	219	251	181	170	225	244	277	200	176
300	480	445	380	298	201	10	225	250	184	176	224	245	277	200	169
301	477	445	384	290	198	11	219	254	183	175	219	242	269	199	175
302	480	443	378	287	197	9	221	250	181	174	222	241	271	197	174
303	479	447	377	288	195	9	219	250	180	174	225	242	274	200	172
304	479	440	376	294	189	9	222	249	178	170	222	246	278	199	173
305	475	445	378	287	199	10	220	249	175	172	223	246	273	194	170
306	481	442	379	295	195	9	222	248	179	174	225	247	274	193	171
307	471	442	380	293	194	10	219	246	184	170	221	235	275	198	174
308	478	450	379	291	194	10	216	249	178	171	221	241	275	199	173
309	481	445	374	289	198	9	219	252	180	170	217	244	276	199	170
310	474	445	380	289	195	8	217	249	176	168	220	248	273	201	167
311	475	443	375	293	194	9	217	246	180	170	219	241	274	200	172
312	479	444	379	281	191	8	220	249	181	170	219	246	271	197	167
313	476	443	379	285	197	10	217	251	180	168	221	246	276	198	168
314	477	448	378	288	192	9	221	244	179	170	220	243	274	199	167
315	479	446	379	288	192	10	215	245	178	169	217	246	264	195	162
316	478	446	380	284	189	9	217	247	177	168	221	236	275	196	167
317	482	447	372	281	189	10	218	249	178	167	216	241	269	196	163
318	479	444	369	290	192	10	214	248	176	164	218	242	265	199	162
319	478	442	378	290	193	10	219	245	179	166	218	241	270	193	160
320	480	437	377	287	197	10	216	251	177	164	219	242	269	198	164
321	476	441	375	285	191	10	213	250	171	168	217	239	268	197	166
322	478	446	375	286	195	10	209	248	178	167	220	242	271	196	163
323	478	441	373	286	195	9	219	247	176	166	213	243	268	192	160
324	479	444	377	287	194	10	217	246	175	166	215	243	270	197	164
325	476	445	370	289	193	8	216	249	178	165	219	242	267	193	161
326	474	445	379	285	190	10	217	247	175	165	219	243	270	193	161
327	476	438	375	286	195	8	217	249	174	162	216	234	265	191	160
328	476	439	372	279	197	9	216	249	171	162	216	239	262	192	163
329	477	442	377	286	194	8	213	246	177	162	217	236	268	196	162
330	476	439	371	281	193	7	214	249	177	161	214	234	264	193	160
331	477	444	379	280	194	9	213	240	171	164	215	235	268	190	157
332	472	442	374	281	191	9	211	244	172	162	214	234	269	190	161
333	477	443	374	283	193	9	214	247	173	161	218	235	270	194	158
334	474	439	376	285	192	6	208	240	173	163	219	236	268	187	157
335	478	443	373	286	190	9	213	243	173	162	219	237	261	190	160
336	478	442	380	284	191	8	217	248	170	162	213	232	270	194	159
337	480	444	372	281	192	8	211	242	170	158	217	236	266	188	160
338	476	445	367	282	187	8	213	242	172	162	213	238	263	190	160
339	475	445	372	284	187	8	212	243	167	160	214	236	270	194	160
340	480	437	373	280	187	7	214	247	166	161	215	235	264	195	158
341	478	445	372	281	190	8	214	242	166	158	212	232	265	189	159
342	477	439	373	282	190	7	214	242	169	160	214	235	266	193	157
343	476	444	374	276	185	8	205	243	168	156	214	235	266	193	155
344	480	441	373	279	186	8	213	245	166	155	210	231	267	192	157
345	474	444	375	280	188	8	210	243	166	154	208	235	266	190	157
346	478	440	376	280	191	7	213	236	164	152	211	236	265	191	155
347	482	439	368	279	189	6	208	237	167	152	208	231	263	190	157
348	475	437	370	281	185	7	211	238	170	153	209	231	266	191	158
349	478	441	368	276	189	7	210	238	164	156	208	235	265	187	155
350	479	442	369	279	189	7	204	239	169	154	212	233	265	189	156
351	472	442	370	280	187	7	209	243	165	156	208	228	267	189	156
352	476	439	372	282	187	6	211	237	169	156	209	231	263	185	156
353	476	437	371	280	187	7	207	239	166	153	209	234	261	189	155
354	476	443	370	279	189	5	206	241	166	151	209	231	261	190	155
355	475	442	373	278	192	6	211	237	167	154	204	229	264	191	153
356	473	437	368	281	184	7	213	237	167	151	208	227	264	190	154
357	478	435	371	276	188	7	211	236	165	152	207	232	265	188	156
358	476	437	375	274	191	7	211	239	166	152	207	228	265	186	154
359	478	434	373	280	189	6	203	233	164	150	209	229	262	189	155
360	472	438	373	276	187	7	211	237	162	150	205	231	262	185	152
361	471	439	373	277	191	7	208	235	166	148	204	230	262	186	156
362	472	435	368	274	191	7	203	235	166	149	206	228	265	188	157
363	472	434	369	281	188	6	209	236	165	150	204	230	265	187	154
364	478	440	369	275	185	6	209	236	165	149	202	229	263	185	152
365	474	435	372	277	182	6	210	235	167	149	206	230	260	185	152
366	473	433	369	276	182	6	212	233	167	149	205	228	261	188	153
367	476	434	369	280	187	7	206	237	162	147	200	226	265	184	152
368	477	434	369	277	190	5	206	237	166	150	203	226	262	187	150
369	478	435	373	270	186	7	207	239	163	148	202	231	260	187	153
370	475	433	372	277	186	7	205	237	165	150	205	225	259	187	151
371	477	434	370	275	187	6	208	236	165	148	205	229	259	189	148
372	475	429	370	270	184	6	204	237	163	147	206	227	262	186	151
373	475	434	366	274	187	6	207	235	166	148	202	230	263	185	152
374	471	430	369	273	186	5	206	235	159	148	207	227	262	184	149
375	470	433	367	271	189	5	207	235	164	149	203	229	262	183	151
376	476	435	372	274	183	5	209	233	156	147	204	231	258	184	147
377	475	433	372	273	185	6	210	239	164	146	198	229	264	182	151
378	477	441	359	267	185	6	203	237	160	147	204	228	260	180	149
379	475	438	371	275	189	6	202	239	160	144	204	229	261	181	148
380	476	436	364	272	189	6	206	237	161	147	201	227	261	183	150
381	474	435	358	262	185	6	208	240	157	144	204	227	262	181	151
382	474	437	370	273	187	5	206	235	157	146	202	231	261	181	148
383	477	438	363	270	187	6	200	235	161	144	200	227	263	184	150
384	478	434	368	271	188	6	205	237	160	145	203	229	263	179	147
385	474	438	364	272	184	5	204	235	158	143	199	228	260	180	150
386	477	437	367	270	184	6	207	236	156	145	203	226	257	178	148
387	475	430	362	273	182	6	208	229	158	144	203	231	259	179	147
388	478	433	367	271	176	6	205	235	159	146	204	228	261	178	148
389	475	436	360	273	174	6	202	234	158	145	202	226	262	176	146
390	472	429	362	273	177	6	201	232	159	144	202	226	260	179	150
391	472	432	363	270	183	5	204	229	157	142	202	224	252	180	144
392	474	439	366	270	180	6	206	226	156	141	203	224	262	179	148
393	474	434	364	271	179	6	203	228	156	141	203	225	259	180	148
394	474	433	367	272	173	6	205	232	159	144	203	220	255	179	145
395	473	436	360	270	178	6	203	232	153	143	202	219	261	174	146
396	476	433	360	274	180	6	202	232	153	141	204	223	260	178	145
397	478	433	363	271	179	5	205	226	157	142	200	219	260	178	144
398	474	436	362	272	174	6	206	229	156	143	201	226	257	175	148
399	471	437	364	271	179	6	200	228	159	141	201	218	258	175	144
400	474	433	363	268	177	6	204	226	154	139	197	225	257	176	147
401	477	436	366	267	179	6	199	230	153	141	199	223	248	177	141
402	476	431	364	268	177	6	202	228	152	141	200	222	255	178	146
403	473	433	363	269	176	5	201	226	153	140	198	222	259	177	144
404	473	433	363	271	181	6	203	227	155	138	203	215	255	173	140
405	476	434	359	271	177	6	197	223	153	136	204	221	258	171	143
406	474	436	365	264	177	6	201	228	156	137	200	217	255	174	141
407	469	435	368	270	176	6	201	228	155	134	199	219	259	177	143
408	474	436	362	270	171	6	204	225	153	133	194	219	259	174	142
409	468	432	363	274	175	6	201	224	151	133	202	220	258	174	142
410	468	437	362	271	171	6	200	228	152	133	200	221	258	173	141
411	473	433	362	275	169	6	201	230	155	134	198	218	255	171	142
412	472	431	367	274	176	6	199	226	153	133	200	214	254	173	141
413	472	435	363	275	173	6	204	224	153	133	198	218	251	173	140
414	472	437	360	271	173	5	196	227	154	132	198	217	255	173	144
415	470	431	363	269	168	6	196	226	154	132	193	222	255	172	143
416	477	435	362	272	169	6	199	226	152	133	199	219	257	170	140
417	471	430	362	268	175	6	204	224	156	132	194	218	250	168	138
418	473	432	365	266	168	6	199	226	152	130	197	219	255	169	137
419	472	432	361	273	175	6	203	223	152	133	195	215	253	166	137
420	471	431	361	273	173	6	200	221	151	132	194	213	257	169	139
421	469	435	362	269	173	6	197	221	154	133	192	217	257	170	132
422	474	433	364	270	172	6	199	221	154	133	195	212	253	167	128
423	472	435	360	264	171	6	199	218	153	133	193	217	250	168	136
424	463	432	359	269	176	4	198	220	152	129	192	218	254	168	134
425	473	431	364	267	175	5	197	222	151	131	197	219	255	168	137
426	471	433	363	267	171	6	195	227	148	132	191	216	254	170	134
427	473	436	364	270	172	6	199	225	153	131	192	217	253	170	131
428	475	433	361	268	170	6	200	225	151	133	188	214	253	166	129
429	472	432	362	267	172	6	197	224	153	133	191	215	258	171	136
430	465	434	358	271	172	5	197	223	151	133	189	214	253	171	135
431	472	432	362	262	165	6	200	225	152	132	191	216	255	170	133
432	469	433	363	263	171	6	199	219	151	131	189	217	253	168	132
433	474	438	364	266	170	6	199	223	148	128	187	213	249	168	131
434	472	436	356	265	167	6	199	222	146	130	191	216	250	168	134
435	471	435	356	267	168	5	196	218	144	130	189	216	252	168	131
436	472	431	356	265	170	6	197	221	148	132	192	212	252	167	134
437	473	431	358	261	169	6	198	221	147	132	189	212	250	169	131
438	471	431	357	261	166	6	195	225	151	131	191	218	250	169	134
439	472	436	355	263	171	5	198	222	149	130	189	216	249	168	132
440	472	430	364	262	170	4	198	224	151	132	191	212	253	170	133
441	471	434	362	264	171	6	197	222	147	128	188	215	246	169	130
442	473	434	362	262	168	5	198	221	150	130	191	215	247	168	130
443	473	433	360	266	171	6	197	224	149	130	189	215	247	166	132
444	474	430	352	262	167	4	190	224	150	128	190	214	250	165	130
445	473	433	361	260	173	5	193	225	149	127	186	217	253	168	131
446	473	428	357	251	171	5	194	226	151	126	188	213	247	167	132
447	472	429	360	262	169	5	194	221	146	129	186	215	250	167	132
448	470	432	357	258	172	5	192	223	147	128	187	214	249	168	131
449	471	433	360	258	170	5	190	220	147	126	188	215	251	168	133
450	473	434	357	262	167	5	188	219	147	127	191	209	253	166	129
451	473	428	359	261	170	5	193	222	149	129	186	210	243	165	130
452	471	432	359	256	171	5	196	221	150	126	184	214	251	165	131
453	473	432	353	263	168	5	193	217	150	126	184	212	249	166	131
454	469	435	357	258	168	4	189	221	150	127	186	211	247	165	130
455	470	433	357	259	165	5	189	221	147	127	188	213	248	165	130
456	473	436	350	259	165	5	189	219	148	128	185	212	248	162	127
457	473	435	353	259	166	5	190	222	150	127	186	211	247	164	131
458	472	433	359	262	170	5	189	225	147	126	186	209	243	166	131
459	471	431	351	256	168	5	191	222	146	127	187	207	249	164	132
460	471	433	351	259	167	4	184	220	145	125	181	213	245	166	131
461	474	430	351	257	168	5	192	222	147	124	183	211	245	163	128
462	470	433	355	252	165	5	186	220	144	124	184	209	246	166	128
463	472	431	350	257	165	5	192	219	149	125	180	212	243	163	130
464	472	429	352	254	166	5	189	218	145	124	179	212	245	164	132
465	471	426	352	257	163	5	193	221	143	125	182	209	243	163	131
466	469	432	352	251	170	5	190	218	144	123	184	207	245	166	128
467	470	431	349	252	166	5	192	220	148	125	184	207	246	165	130
468	469	429	356	255	164	5	189	216	145	122	183	204	246	162	126
469	469	431	352	253	163	5	187	216	146	121	180	207	244	165	129
470	469	434	348	254	165	5	191	217	145	123	181	205	246	164	128
471	473	429	354	259	166	5	191	220	146	121	182	208	244	164	130
472	469	435	355	257	168	5	187	217	144	121	183	209	239	162	127
473	466	431	356	253	163	5	189	221	148	121	184	209	240	163	130
474	470	431	350	251	165	5	188	220	144	120	183	204	238	161	127
475	466	432	353	256	167	5	189	214	145	120	183	201	240	164	125
476	475	433	349	253	165	5	189	220	144	120	185	208	238	161	127
477	474	430	352	255	162	5	182	219	145	119	180	204	241	162	127
478	467	431	349	252	169	5	190	216	142	122	183	202	241	161	125
479	471	429	351	252	169	5	189	218	145	122	180	203	243	162	127
480	470	427	353	254	170	5	186	217	145	120	182	206	239	161	123
481	472	430	352	257	162	5	185	222	145	122	182	205	243	160	124
482	475	430	353	256	163	5	189	219	146	120	183	203	239	163	125
483	475	430	348	253	165	5	187	216	144	121	180	204	244	160	119
484	472	432	350	255	163	5	179	219	146	122	182	204	239	160	122
485	472	431	349	255	165	5	184	215	141	121	176	207	239	162	125
486	469	433	349	252	166	5	187	214	141	119	179	207	236	158	121
487	470	431	353	256	166	5	188	219	139	120	178	203	240	161	118
488	470	434	345	252	164	5	188	216	139	118	176	206	239	161	120
489	471	432	347	254	160	5	184	217	142	118	181	205	239	160	122
490	469	428	352	247	163	5	188	221	140	118	179	206	238	163	120
491	471	433	350	253	161	5	189	217	143	117	179	204	236	162	117
492	472	432	350	247	161	5	187	215	135	119	178	202	242	159	118
493	471	431	350	249	160	5	185	217	138	119	180	199	237	161	118
494	468	433	350	252	161	5	185	217	138	117	179	199	240	162	117
495	469	426	351	249	163	5	185	217	134	117	174	204	241	161	121
496	465	433	349	251	163	5	189	213	138	116	178	202	237	157	116
497	470	433	345	248	162	5	189	214	135	116	180	203	241	156	119
498	467	432	348	249	163	4	186	214	136	118	181	205	239	161	119
499	469	432	348	243	164	4	188	214	136	118	178	202	241	161	115
500	472	425	353	247	162	4	186	216	137	116	178	205	241	159	119
501	471	428	348	244	162	4	180	214	134	114	179	200	239	157	116
502	471	427	345	246	159	3	185	214	131	116	180	203	240	159	119
503	471	428	350	244	160	3	182	214	132	116	179	206	238	159	117
504	470	431	349	244	160	3	182	214	132	116	178	200	240	157	116
505	467	432	348	248	157	3	180	216	135	115	179	200	237	156	117
506	473	430	342	244	159	4	178	215	133	113	178	204	236	157	118
507	469	426	348	246	161	4	184	210	131	114	180	201	235	158	116
508	472	426	349	252	160	4	185	213	135	114	180	204	237	158	114
509	470	426	351	249	160	4	184	212	133	113	178	202	239	161	118
510	470	430	345	248	160	4	187	214	129	113	177	204	238	159	116
511	473	419	345	246	160	4	186	211	132	112	175	205	233	163	116
512	472	428	345	248	157	4	183	209	132	113	178	203	239	160	117
513	468	429	349	245	158	4	184	214	132	112	179	200	239	160	117
514	471	426	346	247	161	4	182	216	130	113	174	201	236	158	114
515	470	428	350	248	152	4	183	207	132	112	177	200	235	161	118
516	468	420	350	244	162	4	187	214	134	112	177	201	240	158	116
517	470	430	349	248	159	4	183	215	131	113	176	199	237	156	117
518	472	431	345	249	159	4	182	212	130	111	176	196	234	159	116
519	471	430	351	245	157	4	185	213	132	111	176	200	239	159	117
520	469	431	349	247	155	4	182	214	129	112	171	200	235	159	113
521	473	429	351	245	154	4	185	207	129	112	176	201	238	157	116
522	468	428	348	249	157	4	185	209	129	111	173	200	238	160	112
523	468	426	345	249	157	4	183	212	130	111	174	200	238	157	115
524	469	430	350	249	155	4	183	211	130	110	175	200	236	158	111
525	471	425	346	248	153	4	186	209	129	110	173	198	230	160	114
526	465	429	347	247	155	4	184	209	127	110	176	200	236	159	115
527	468	429	347	249	156	4	180	209	130	111	174	197	235	158	116
528	467	425	348	247	154	4	184	210	131	111	169	203	235	157	114
529	471	428	349	249	154	4	181	213	129	111	173	201	232	158	116
530	468	427	353	244	156	4	181	211	130	111	166	200	237	158	115
531	474	426	349	247	154	3	185	211	129	111	168	199	235	153	115
532	470	429	348	247	157	4	181	211	127	110	170	201	234	158	113
533	473	423	345	245	154	4	182	211	126	109	170	200	237	156	116
534	470	426	343	248	156	4	184	213	124	109	171	197	237	156	117
535	473	426	347	246	154	4	179	211	125	109	171	198	234	156	115
536	473	427	348	243	154	4	184	208	129	108	166	200	232	156	115
537	471	426	347	242	155	4	184	213	127	109	167	199	237	158	115
538	471	423	346	248	152	4	181	208	126	109	168	198	232	152	114
539	469	427	345	240	153	3	180	212	128	109	167	198	235	157	113
540	470	427	349	242	153	4	177	204	127	109	168	195	237	155	114
541	471	426	345	247	153	4	185	211	128	109	166	200	232	153	116
542	473	430	340	244	150	4	182	209	128	108	168	197	233	157	115
543	473	425	345	245	152	4	184	209	126	109	167	197	236	157	115
544	469	428	343	243	150	4	181	214	126	109	166	196	232	155	113
545	473	423	345	244	151	4	181	212	129	108	166	200	233	152	113
546	469	427	351	243	155	4	184	209	128	109	168	197	232	154	113
547	469	425	346	245	152	4	185	209	125	108	165	197	231	156	114
548	467	425	344	245	152	3	182	208	127	108	166	197	231	153	112
549	470	428	349	245	152	4	185	211	125	107	167	197	234	154	109
550	473	428	343	243	152	4	181	213	127	107	168	198	233	154	110
551	470	426	345	245	149	4	185	211	127	107	168	198	233	151	108
552	469	428	343	241	152	4	183	208	126	108	164	194	233	155	108
553	470	430	341	246	150	4	184	213	126	108	168	196	232	150	110
554	471	429	345	245	149	4	183	207	124	108	164	198	232	155	112
555	466	425	341	244	149	4	183	211	126	108	166	195	231	153	109
556	471	426	338	248	152	4	179	208	126	107	166	199	231	154	107
557	469	430	343	245	150	4	179	211	124	107	168	195	231	150	110
558	473	424	349	243	154	3	181	206	125	105	169	195	233	152	111
559	469	425	343	239	152	3	182	209	124	107	165	198	231	150	109
560	472	426	342	241	143	4	178	210	127	107	166	193	231	151	112
561	471	427	346	242	152	3	184	210	127	107	164	192	230	146	109
562	469	426	339	244	152	4	185	210	125	107	164	197	232	150	111
563	467	427	345	241	150	4	183	210	124	107	165	190	233	152	108
564	470	427	344	238	148	4	177	210	125	107	167	189	231	149	108
565	472	425	343	242	153	4	182	208	124	106	166	192	234	146	108
566	470	427	344	241	152	4	182	210	127	105	163	191	224	150	107
567	473	427	344	243	150	4	181	211	125	106	162	192	228	149	107
568	467	425	345	239	152	4	182	210	123	107	163	196	226	148	106
569	472	429	341	242	150	4	181	209	124	106	162	193	225	147	109
570	471	422	343	237	150	4	179	208	126	107	165	194	226	149	106
571	471	428	347	239	152	3	178	206	125	107	164	189	230	151	106
572	469	423	343	242	151	4	182	209	123	107	161	193	228	150	106
573	469	427	341	243	151	4	179	205	120	106	160	193	226	150	109
574	472	426	341	241	147	4	179	211	127	106	160	192	226	146	107
575	467	427	342	238	148	4	180	207	127	107	162	194	223	149	109
576	471	422	344	239	148	4	172	208	124	106	163	189	228	151	106
577	471	425	339	238	145	3	181	211	123	106	165	194	226	149	110
578	468	426	340	240	147	4	178	208	125	105	164	190	225	151	107
579	471	426	341	242	146	4	180	211	123	106	159	190	224	149	105
580	471	424	343	238	149	3	182	211	120	106	162	192	227	151	108
581	472	421	341	240	146	4	179	208	122	105	163	192	225	145	106
582	467	425	337	242	143	4	180	206	123	102	160	189	228	149	108
583	467	425	339	240	144	4	178	210	121	100	162	187	230	146	107
584	470	421	340	236	148	4	181	209	122	101	158	190	228	148	108
585	468	426	340	243	144	4	180	208	125	101	160	189	224	150	106
586	469	424	344	241	146	4	180	206	123	100	158	193	223	152	108
587	471	423	342	240	147	4	180	210	122	100	158	189	226	147	107
588	471	415	341	241	146	3	183	208	122	99	159	188	223	151	105
589	468	422	346	241	146	4	179	205	122	99	158	191	219	152	107
590	470	426	342	238	142	4	181	209	125	99	158	190	225	150	108
591	472	424	343	242	144	4	180	209	121	99	160	188	227	149	106
592	471	427	339	237	143	4	177	203	120	99	158	191	220	149	108
593	471	425	342	239	145	3	180	206	117	99	157	191	226	150	106
594	472	426	345	240	143	4	173	208	121	99	159	189	223	149	106
595	468	425	345	238	144	4	178	206	122	99	156	191	225	147	107
596	470	424	343	238	148	4	177	207	119	99	158	192	225	147	107
597	469	426	338	238	139	4	175	204	118	99	156	189	219	147	107
598	470	426	339	240	143	4	176	207	120	99	156	192	220	147	108
599	469	423	339	237	142	3	172	208	121	97	156	189	223	147	105
600	468	426	342	241	140	4	173	205	117	99	159	190	221	147	105
601	469	427	342	236	145	4	175	208	119	99	160	191	223	146	105
602	471	418	342	239	142	4	175	208	119	99	159	190	219	147	104
603	473	424	342	236	138	4	173	209	117	98	159	188	222	148	105
604	467	422	343	240	143	3	175	203	117	99	159	188	221	148	108
605	465	426	340	236	142	3	171	206	116	97	157	187	220	147	107
606	470	425	340	241	143	3	176	208	120	99	156	189	222	148	108
607	470	425	338	232	138	2	176	209	118	99	157	187	221	146	108
608	469	420	340	238	143	3	175	207	119	98	159	184	223	148	107
609	471	423	342	240	141	3	175	203	118	99	158	187	219	150	104
610	466	418	342	232	142	3	172	207	117	98	156	191	218	148	104
611	472	424	341	238	143	3	175	205	116	99	155	187	216	148	105
612	469	423	333	239	144	3	172	206	115	98	159	187	222	147	105
613	466	425	343	237	143	3	174	207	117	99	156	189	219	146	108
614	468	422	339	236	137	3	171	207	115	99	158	188	222	144	106
615	470	424	341	239	140	3	170	201	117	98	156	187	219	147	107
616	469	424	342	234	143	3	172	200	116	99	155	189	219	144	103
617	470	423	339	236	143	3	171	204	119	98	158	191	214	144	107
618	467	426	338	233	143	3	172	205	115	98	160	190	215	144	106
619	472	422	341	237	140	2	174	207	117	97	160	190	218	145	107
620	470	425	338	237	142	3	174	205	118	97	159	188	212	146	108
621	468	418	338	236	142	3	171	205	117	97	156	190	217	146	108
622	468	424	340	225	143	3	169	207	115	97	158	189	217	146	105
623	465	423	338	231	141	3	167	205	117	97	158	187	219	144	103
624	466	422	337	235	144	3	170	206	115	96	154	189	218	144	105
625	470	425	338	236	142	3	169	204	117	96	159	190	217	144	107
626	469	421	337	237	142	3	169	202	117	96	159	188	216	140	107
627	465	425	341	236	142	3	171	205	117	96	158	188	215	144	107
628	467	425	335	235	141	3	172	199	116	96	157	189	219	143	106
629	471	422	342	240	140	3	171	202	114	95	155	187	218	142	106
630	469	426	339	236	139	3	173	201	115	95	153	188	212	146	107
631	470	426	337	236	142	3	170	200	115	95	158	186	217	145	106
632	466	422	339	237	137	3	171	200	115	95	158	189	215	140	109
633	469	426	337	236	140	3	169	200	116	95	157	187	219	142	106
634	471	422	338	231	139	3	171	201	116	95	155	187	213	144	105
635	470	426	336	235	139	3	167	200	114	95	159	186	214	139	104
636	469	424	335	234	142	3	169	204	115	95	158	187	209	141	104
637	470	423	338	240	141	2	167	204	116	95	154	187	213	138	99
638	470	420	335	236	142	3	170	199	113	93	157	182	208	140	103
639	468	423	339	238	141	3	167	201	114	94	158	186	212	140	103
640	465	421	338	232	138	3	169	201	116	93	156	188	211	141	104
641	470	421	333	233	141	3	169	203	114	93	156	186	214	139	104
642	468	424	338	233	142	3	167	201	115	93	157	185	212	141	105
643	468	419	331	234	139	3	169	199	116	93	156	186	213	143	104
644	467	426	339	238	141	3	168	200	116	90	156	186	212	140	105
645	468	424	340	231	139	3	168	199	113	89	155	180	211	142	106
646	472	424	339	236	139	3	165	201	116	89	155	187	214	139	105
647	470	422	335	236	139	2	170	197	115	89	155	185	210	139	103
648	467	420	332	230	139	3	168	198	111	89	150	182	216	140	99
649	470	422	333	236	138	3	167	199	110	88	154	184	216	142	104
650	467	424	335	233	139	3	167	199	113	88	155	182	210	139	105
651	467	422	337	228	137	2	168	198	113	89	154	184	209	140	103
652	468	421	335	236	140	3	167	199	112	89	151	186	209	138	105
653	469	414	337	228	138	3	166	198	111	88	154	186	210	139	105
654	468	423	335	236	142	3	167	199	113	89	155	185	208	138	102
655	471	423	334	229	139	3	167	199	112	87	151	187	209	139	102
656	468	419	336	228	140	3	167	196	114	87	151	180	209	137	103
657	470	422	335	234	139	3	163	198	112	88	152	184	208	139	102
658	469	422	332	230	138	3	166	200	110	88	152	186	209	138	103
659	471	420	335	234	139	3	165	198	112	88	152	180	208	139	103
660	471	421	338	231	138	3	167	199	112	88	150	183	209	137	101
661	468	422	335	233	133	3	166	200	106	88	149	184	208	140	104
662	465	424	331	234	138	3	165	199	112	87	151	180	209	138	106
663	468	419	335	233	139	3	164	198	107	87	152	183	205	139	102
664	467	416	331	232	137	3	167	197	110	87	150	178	205	139	100
665	469	422	335	232	139	3	165	194	110	87	149	179	206	139	99
666	467	421	334	225	137	3	164	198	110	86	148	178	209	141	105
667	465	419	332	232	137	3	167	196	111	86	152	179	203	139	102
668	470	423	334	233	137	3	166	199	111	86	151	180	208	138	105
669	469	424	336	229	139	3	162	196	112	85	150	181	209	134	104
670	473	423	327	227	138	3	164	199	110	86	152	182	207	140	103
671	471	419	330	230	135	3	163	197	107	86	150	183	206	137	104
672	469	421	334	230	131	3	161	198	111	86	149	181	205	140	103
673	469	422	332	227	136	3	164	196	109	85	152	180	207	137	101
674	469	421	339	232	139	3	164	198	108	85	152	179	204	136	102
675	472	422	334	231	136	3	163	197	111	85	152	179	204	135	103
676	471	418	334	229	139	3	164	200	107	85	152	178	204	138	104
677	465	420	338	231	133	3	161	196	107	85	151	176	206	137	106
678	470	421	331	230	133	3	165	193	109	85	150	181	205	138	104
679	468	419	334	229	134	3	163	199	110	85	150	180	206	138	101
680	472	420	335	231	135	3	166	196	110	85	152	176	203	138	105
681	468	421	335	229	137	3	162	195	107	85	151	179	200	137	104
682	469	419	337	227	135	3	165	196	108	84	152	177	203	135	102
683	472	421	334	228	134	3	163	195	109	84	152	178	204	135	103
684	473	417	333	232	136	3	166	197	108	84	148	175	204	136	103
685	468	417	336	231	134	3	165	199	107	84	151	178	206	138	104
686	470	419	333	228	135	3	161	197	105	82	148	174	202	135	101
687	467	419	331	228	136	3	162	196	104	83	149	178	204	133	101
688	467	419	334	228	137	3	157	199	106	83	150	181	205	135	102
689	469	415	338	230	137	3	163	196	105	83	149	178	203	135	99
690	472	414	328	224	136	3	161	197	105	83	148	181	206	136	99
691	471	417	333	226	138	3	163	191	104	82	150	178	205	134	99
692	468	425	331	232	135	3	163	194	104	82	150	173	205	136	100
693	470	421	337	232	137	3	164	199	106	82	151	179	205	136	100
694	468	419	332	229	135	3	164	195	107	82	150	181	204	134	97
695	470	419	336	228	136	3	163	197	103	81	149	179	205	132	100
696	469	421	335	224	132	3	165	198	106	81	149	179	201	136	99
697	466	419	335	229	138	3	163	194	106	81	148	179	201	133	96
698	467	420	335	228	135	3	162	194	105	81	147	181	200	131	100
699	469	419	334	225	137	3	166	196	105	81	148	176	202	134	100
700	471	422	332	227	134	3	162	197	100	80	146	178	204	133	100
701	469	423	331	225	137	3	165	196	101	80	146	179	203	134	98
702	468	419	333	229	136	3	159	198	101	80	149	177	203	132	98
703	472	422	335	226	137	3	160	195	102	80	146	179	204	131	100
704	472	423	332	229	136	3	160	195	100	80	144	177	203	130	98
705	469	421	331	226	135	3	163	197	102	80	147	180	203	131	98
706	466	422	333	227	137	3	161	197	99	80	148	177	202	128	97
707	473	422	333	223	134	3	162	198	100	80	147	179	202	129	99
708	472	416	330	229	137	3	160	194	100	79	147	179	205	130	100
709	470	423	334	229	132	3	162	195	100	79	144	177	205	129	98
710	465	420	328	228	139	3	164	195	100	77	146	179	204	126	98
711	466	417	332	227	135	2	161	197	101	78	143	174	201	126	100
712	467	419	329	225	136	2	162	194	102	77	146	177	199	127	99
713	471	421	330	230	136	3	159	195	100	78	147	176	203	127	100
714	469	419	328	227	137	3	162	196	101	78	143	177	204	128	100
715	471	416	326	227	135	3	159	195	99	78	146	178	202	128	98
716	471	415	326	229	136	3	163	194	100	78	148	178	200	129	99
717	468	419	324	227	137	3	162	196	97	78	148	176	200	129	100
718	468	418	324	228	134	3	164	196	101	78	144	176	201	130	98
719	465	416	326	227	132	3	159	196	98	78	143	175	199	128	97
720	468	418	329	226	133	3	161	195	99	78	148	172	200	127	97
721	469	417	327	228	134	3	163	195	98	78	142	173	199	130	98
722	470	419	330	225	136	3	160	190	97	78	149	176	201	127	100
723	471	418	327	223	134	3	161	197	98	78	147	175	202	126	96
724	472	419	326	228	138	3	158	195	98	77	147	175	203	127	96
725	470	416	326	229	133	3	157	196	99	77	149	174	201	126	97
726	470	417	330	228	134	2	159	198	99	76	142	174	199	129	97
727	470	417	323	228	134	3	160	196	97	77	144	173	197	127	96
728	470	416	327	229	136	3	159	194	97	76	143	172	201	128	98
729	472	415	327	227	136	3	156	195	99	78	148	176	198	129	97
730	468	419	327	228	135	3	156	195	98	78	145	174	195	127	97
731	470	418	327	228	133	3	159	196	96	76	146	165	200	126	97
732	469	419	326	228	136	3	157	195	97	76	146	173	200	128	98
733	470	418	327	225	134	3	155	196	97	76	148	172	200	129	96
734	470	419	326	226	129	3	159	194	96	76	144	171	199	127	95
735	471	417	323	221	136	3	160	195	95	76	144	172	198	129	95
736	466	415	325	230	132	3	160	191	95	75	149	173	201	127	97
737	470	418	328	227	131	3	157	196	94	75	148	175	198	129	96
738	466	418	326	226	131	3	160	195	97	74	146	173	197	128	97
739	467	415	326	225	132	2	156	196	96	74	142	170	202	128	97
740	472	418	323	225	133	3	158	193	94	74	145	173	199	123	95
741	468	421	327	227	132	3	159	196	95	74	146	172	200	124	96
742	464	416	323	229	134	3	157	194	95	73	142	169	196	126	95
743	472	418	326	227	134	3	155	191	95	72	144	169	200	126	94
744	469	421	330	227	128	3	158	193	95	73	142	172	197	125	94
745	466	419	328	228	134	3	152	192	96	73	146	172	199	126	91
746	468	418	326	228	133	3	160	194	97	73	144	171	197	127	94
747	473	420	330	226	133	3	160	191	96	73	139	174	198	127	92
748	471	418	330	226	133	3	158	192	96	73	142	172	199	128	94
749	471	415	328	225	132	3	156	194	93	73	145	172	196	127	93
750	471	415	325	225	131	3	156	194	97	73	145	173	193	126	93
751	468	419	329	223	130	2	155	190	97	73	143	173	201	126	92
752	469	418	328	226	131	3	153	191	96	73	146	172	195	124	91
753	472	413	325	226	131	2	157	192	95	73	144	171	196	124	92
754	471	416	326	225	133	3	159	189	95	73	142	170	196	124	94
755	470	418	330	226	130	3	152	192	97	73	144	173	195	123	93
756	470	419	327	226	130	2	157	190	96	73	144	172	193	125	91
757	469	414	327	226	130	3	159	191	94	73	144	168	199	121	91
758	472	417	329	227	129	3	154	192	97	73	147	170	199	123	91
759	470	416	324	222	132	3	154	191	96	72	142	169	198	122	93
760	470	420	329	225	128	3	156	192	95	72	142	169	198	123	91
761	466	422	323	224	129	3	155	190	96	72	145	171	196	119	92
762	470	416	327	224	130	3	153	192	95	71	145	171	197	124	92
763	471	420	326	225	129	3	157	189	95	72	145	170	195	123	92
764	467	413	327	229	129	3	158	190	93	71	142	172	195	122	90
765	472	419	326	225	129	3	156	193	94	71	144	165	194	123	91
766	469	418	328	222	130	3	158	193	95	71	142	172	194	121	92
767	470	415	327	223	127	3	151	193	94	71	144	170	193	121	91
768	466	415	326	229	128	3	148	191	94	70	144	168	194	121	92
769	469	417	327	228	125	3	155	195	92	70	144	171	194	120	90
770	471	414	327	223	128	3	153	192	96	69	143	171	194	122	89
771	469	417	325	222	129	3	153	191	95	69	143	168	195	120	90
772	471	412	328	222	129	3	155	193	95	69	143	168	191	121	90
773	470	415	326	222	128	3	158	188	94	69	139	166	197	120	91
774	469	419	325	225	129	3	155	189	93	69	142	169	191	120	90
775	470	419	326	220	128	3	155	186	92	68	145	168	195	122	89
776	468	412	327	225	128	3	153	189	94	67	144	168	193	121	90
777	470	417	327	225	129	3	154	190	94	66	144	167	195	121	89
778	468	414	326	225	130	3	152	186	93	66	143	169	197	120	90
779	469	412	327	222	126	3	151	188	93	66	142	167	194	119	91
780	468	413	324	221	128	2	153	191	93	66	140	171	196	122	90
781	469	417	323	223	125	3	154	192	93	66	137	167	195	118	89
782	469	413	322	226	130	3	155	191	91	65	141	168	191	119	90
783	466	416	327	220	128	3	154	192	90	65	140	167	193	122	89
784	468	415	320	225	127	3	149	188	93	66	142	168	190	121	88
785	471	414	325	227	127	3	153	189	93	65	140	167	196	118	88
786	469	418	322	223	129	3	151	190	90	63	140	166	192	121	88
787	468	416	323	221	131	3	152	190	91	62	138	167	194	121	88
788	470	415	321	225	128	3	153	192	89	61	139	166	190	122	89
789	470	413	323	218	129	3	150	187	91	62	138	168	194	122	88
790	470	416	326	221	127	2	150	188	85	62	139	168	193	121	84
791	468	415	323	223	128	3	148	183	90	61	140	168	195	119	89
792	472	411	324	220	126	3	151	188	87	62	140	168	193	121	89
793	471	415	324	222	126	3	150	187	89	62	138	169	190	121	87
794	470	414	326	226	126	3	150	188	91	62	136	167	191	119	87
795	470	415	325	222	128	3	151	187	90	62	139	167	192	122	88
796	472	414	326	223	125	3	150	190	90	62	138	168	193	116	86
797	470	410	325	222	129	3	148	183	91	62	136	166	192	121	87
798	470	414	320	223	127	2	150	187	91	62	140	167	195	119	86
799	470	417	324	220	125	3	149	186	91	62	136	167	189	120	84
800	469	415	327	223	128	3	152	187	91	62	137	170	191	118	86
801	470	416	326	225	126	3	150	186	91	62	136	166	193	118	88
802	470	415	322	223	129	3	146	187	90	62	137	167	192	116	86
803	470	416	324	224	127	2	145	188	89	62	136	165	193	116	86
804	470	419	323	221	127	3	146	189	90	62	139	167	195	118	88
805	466	417	323	218	127	3	144	183	91	61	138	163	189	116	85
806	468	415	322	219	126	3	147	188	90	60	136	168	196	116	87
807	468	416	321	222	123	3	147	185	88	59	139	165	192	115	87
808	472	416	322	218	126	3	142	185	88	61	135	165	191	114	88
809	469	414	319	224	125	2	146	186	88	60	136	165	194	115	86
810	470	414	321	222	125	3	149	185	88	60	138	166	192	115	86
811	472	418	321	222	125	3	148	184	89	60	137	169	192	115	88
812	467	417	321	217	126	3	149	181	87	60	137	162	190	114	85
813	471	415	320	219	127	3	144	186	90	60	136	164	192	115	86
814	472	418	320	222	125	3	148	182	87	60	133	167	188	113	85
815	472	419	319	224	126	2	148	181	87	60	135	162	188	113	82
816	465	414	323	220	127	3	149	185	88	60	134	168	191	114	84
817	470	415	321	219	125	3	145	184	89	60	138	168	195	113	83
818	470	415	321	220	125	3	149	182	87	60	137	166	193	114	82
819	470	414	317	220	127	3	146	183	89	60	133	166	190	115	82
820	472	415	322	220	123	3	147	184	88	60	135	168	192	114	83
821	471	413	323	221	127	3	148	182	86	60	135	165	194	115	82
822	470	417	323	219	125	3	146	181	88	60	133	166	192	115	83
823	470	416	320	223	126	3	148	184	87	60	133	163	191	114	80
824	470	416	322	221	125	3	147	180	85	60	135	167	190	114	81
825	471	414	321	220	121	3	147	182	84	60	133	168	192	113	81
826	466	414	319	221	126	3	147	186	86	60	134	167	190	113	81
827	469	410	322	221	124	3	145	184	87	60	134	164	190	111	81
828	467	414	320	222	124	3	148	181	87	60	133	165	193	113	80
829	471	413	320	218	123	3	146	184	86	60	132	165	193	114	81
830	470	415	324	214	124	3	145	179	86	60	132	165	191	109	82
831	469	411	318	220	122	3	145	185	85	60	135	166	189	112	80
832	469	416	320	216	123	3	146	182	86	60	136	163	188	112	81
833	461	412	323	221	120	3	147	182	85	60	134	166	189	113	80
834	470	411	318	221	121	3	142	183	85	60	134	163	189	111	80
835	468	414	320	220	124	3	144	181	85	60	135	164	188	112	79
836	469	412	322	219	122	3	144	180	84	59	135	168	188	114	79
837	469	409	316	217	122	3	145	184	84	59	133	166	190	112	80
838	471	410	321	220	121	3	146	181	86	59	132	168	188	113	78
839	469	414	318	222	119	3	146	183	86	59	135	167	186	111	78
840	468	415	324	220	121	3	145	182	85	59	136	164	189	114	77
841	471	414	319	221	124	3	145	182	85	59	133	167	189	110	77
842	466	413	322	217	124	3	145	182	84	59	135	162	188	112	78
843	471	413	321	218	122	3	147	181	86	59	135	167	185	111	78
844	466	411	320	219	122	3	145	182	85	59	133	166	189	111	77
845	469	413	318	215	122	3	146	180	84	59	134	166	187	113	78
846	468	410	321	220	120	3	142	180	84	59	134	165	192	111	77
847	469	406	319	220	121	3	144	179	83	59	134	164	187	111	75
848	471	407	317	218	123	3	145	180	84	59	130	166	189	110	78
849	471	406	319	217	121	3	145	178	84	59	133	166	190	113	77
850	469	409	322	219	119	3	141	182	83	59	134	167	191	112	77
851	468	412	319	219	118	3	143	185	82	59	130	163	185	111	77
852	468	408	320	214	121	3	146	184	81	58	132	168	186	111	78
853	470	409	323	219	119	3	143	182	83	58	135	166	188	113	75
854	470	410	319	221	122	3	144	183	78	58	131	166	189	110	78
855	470	408	320	219	120	3	143	185	81	58	135	166	190	111	77
856	466	408	321	220	120	3	145	183	83	58	133	163	191	111	78
857	468	410	317	218	118	3	146	182	83	58	134	164	185	113	78
858	471	412	323	218	119	2	145	181	83	57	135	163	191	113	76
859	465	409	318	222	118	3	145	181	81	57	132	163	188	109	76
860	465	413	318	220	120	3	145	183	81	57	132	163	188	110	74
861	469	407	321	217	121	3	142	180	80	57	134	165	190	113	77
862	467	408	321	217	120	3	144	182	81	57	134	165	189	112	75
863	469	413	318	219	121	3	143	178	78	57	131	160	188	113	77
864	471	411	316	217	120	3	144	183	82	57	135	161	187	112	76
865	468	412	316	216	117	3	142	175	81	56	134	163	186	111	76
866	468	409	317	215	117	3	143	181	79	56	132	163	187	111	76
867	468	411	317	220	117	3	140	184	79	55	131	164	183	112	73
868	469	411	321	220	119	3	143	180	79	55	130	161	187	112	77
869	468	409	319	220	119	3	144	181	77	55	134	162	189	111	75
870	467	411	316	215	119	3	146	181	79	55	130	164	186	111	76
871	472	412	319	219	119	3	145	179	78	55	134	163	186	110	75
872	470	412	317	220	118	2	144	180	79	55	133	162	186	111	76
873	469	409	316	218	119	3	140	179	78	54	135	164	187	111	76
874	468	411	317	214	119	3	141	179	79	54	133	161	185	108	75
875	462	411	315	215	115	2	140	179	76	53	133	166	186	111	74
876	471	411	312	218	120	3	140	183	79	53	131	163	187	111	76
877	471	411	314	214	119	3	141	180	78	53	134	161	187	109	75
878	470	407	318	219	117	3	141	178	77	53	131	161	183	108	74
879	471	411	319	213	113	3	138	179	77	53	127	164	185	107	74
880	470	408	319	217	118	3	141	181	77	53	131	164	184	109	76
881	467	410	315	217	117	3	139	178	75	53	131	164	185	109	74
882	465	414	315	217	117	3	142	180	78	53	132	163	186	108	75
883	469	410	317	216	117	3	142	180	78	53	131	164	185	110	73
884	469	411	313	214	118	3	141	180	78	53	132	162	189	108	75
885	467	411	316	217	118	3	143	177	77	53	134	162	189	109	72
886	470	412	316	212	118	3	140	181	76	53	133	163	182	109	74
887	468	410	311	218	117	3	141	176	77	52	131	160	185	111	74
888	466	411	310	220	120	2	141	179	77	51	133	163	183	109	71
889	469	405	315	218	116	2	141	178	74	50	132	163	184	109	75
890	469	411	316	216	118	2	136	178	76	50	133	164	186	110	75
891	464	410	314	216	117	2	141	178	77	49	131	160	185	109	72
892	467	411	311	217	116	1	141	177	77	49	132	161	185	109	75
893	467	412	314	218	118	1	141	179	76	49	131	162	186	109	74
894	469	407	315	215	117	1	142	176	76	49	129	163	184	108	72
895	465	408	314	211	118	1	140	179	76	48	128	163	181	109	71
896	467	409	316	212	115	1	141	179	74	48	129	162	184	110	73
897	466	411	310	215	116	1	139	176	75	48	130	163	187	108	73
898	469	408	304	212	116	1	139	179	75	48	130	165	184	110	71
899	469	409	314	215	115	1	140	178	70	48	130	164	183	110	69
900	467	412	316	214	115	1	137	177	75	48	128	164	186	108	71
901	468	413	316	210	118	1	139	179	74	47	131	164	182	108	68
902	469	412	311	213	118	1	140	175	73	47	131	163	179	109	71
903	469	410	316	215	119	1	138	178	73	46	131	162	183	108	72
904	466	409	310	216	116	1	138	177	72	46	128	162	180	109	72
905	464	410	314	216	115	1	138	174	72	46	126	163	182	110	70
906	469	412	313	216	117	1	138	178	71	45	128	162	182	109	71
907	468	410	313	216	117	1	139	173	72	45	128	163	181	109	72
908	466	407	310	213	117	1	138	177	73	45	130	162	178	108	72
909	468	413	314	213	118	1	138	178	72	45	126	164	184	108	71
910	466	408	314	214	117	1	139	178	72	45	129	160	181	107	72
911	468	409	312	213	118	1	135	174	73	45	130	165	183	109	72
912	469	410	313	212	116	1	131	177	73	45	126	162	181	109	71
913	467	411	316	215	115	1	135	177	73	44	130	160	181	105	70
914	468	410	317	213	115	1	134	175	73	44	129	163	183	109	71
915	465	408	317	215	119	1	134	179	71	43	128	158	182	108	70
916	465	412	314	215	117	1	139	176	72	43	126	161	180	108	71
917	466	409	311	214	117	1	138	177	71	43	130	160	178	109	70
918	467	411	316	216	114	1	139	176	72	43	129	163	184	107	70
919	469	412	315	215	118	1	133	178	70	43	129	162	183	107	71
920	467	407	315	211	116	1	136	172	70	43	130	163	181	107	71
921	467	410	317	210	116	1	139	175	69	43	131	163	181	105	71
922	468	408	313	214	114	1	138	177	70	43	129	160	183	106	70
923	466	408	315	213	119	1	139	176	71	43	129	160	178	106	69
924	468	408	312	210	115	1	138	174	71	43	129	161	176	107	69
925	469	406	317	216	114	1	137	175	70	43	128	160	181	107	68
926	466	406	314	212	115	1	135	175	70	43	128	158	180	104	70
927	468	409	315	215	115	1	138	175	70	43	129	162	179	108	71
928	467	407	315	209	116	1	137	176	70	42	126	162	183	106	70
929	465	409	314	210	118	1	139	176	68	42	128	160	180	106	69
930	464	409	314	214	119	1	133	174	71	40	127	161	178	107	70
931	470	409	314	205	117	1	138	171	71	40	130	161	182	105	70
932	468	408	310	207	117	1	135	172	70	40	128	162	181	106	71
933	464	410	315	211	116	1	136	173	71	38	129	159	180	106	70
934	468	411	315	212	118	1	138	174	71	38	129	162	178	106	69
935	470	406	316	211	118	1	136	172	70	38	128	163	178	106	70
936	466	406	313	210	116	1	135	175	71	38	128	162	177	106	71
937	469	406	315	212	118	1	135	174	69	38	126	162	180	106	70
938	467	405	313	209	114	1	136	174	70	38	130	160	177	107	69
939	467	404	312	206	117	1	136	173	70	38	129	160	178	107	71
940	466	406	312	207	118	1	136	172	70	38	129	158	180	106	71
941	469	406	311	209	117	0	135	173	70	38	129	159	175	105	69
942	465	402	317	210	118	1	134	173	70	38	127	163	180	105	68
943	465	405	312	206	118	1	137	172	70	38	125	159	176	106	69
944	464	403	308	210	114	0	137	171	69	38	125	161	178	104	66
945	466	409	312	205	119	1	136	170	69	38	126	157	180	105	68
946	465	405	313	206	115	1	138	172	68	38	127	159	177	106	68
947	467	404	307	210	118	1	137	172	69	38	128	158	179	104	67
948	462	407	305	208	119	1	137	172	68	38	127	161	179	104	70
949	464	404	308	209	115	1	134	175	67	38	127	161	177	106	68
950	463	406	308	209	117	1	135	173	69	38	127	163	180	106	68
951	468	405	311	207	118	1	134	171	69	38	128	163	176	104	69
952	463	406	311	210	119	1	135	171	68	38	125	161	177	104	70
953	465	406	313	205	119	1	134	175	68	38	125	160	178	105	68
954	465	406	310	207	119	1	138	171	67	38	125	159	179	105	66
955	464	401	312	208	118	1	136	173	67	38	126	161	177	104	68
956	463	402	309	209	117	1	133	173	67	38	128	162	176	104	69
957	464	408	313	205	118	1	135	174	68	38	126	158	180	104	69
958	465	403	309	208	119	1	134	170	67	38	125	159	176	105	69
959	465	404	311	208	118	1	135	172	67	38	124	161	179	106	69
960	458	403	311	208	116	1	135	173	68	38	124	161	179	104	66
961	462	402	311	205	117	1	134	174	66	38	121	160	177	105	64
962	465	403	312	203	118	1	134	175	66	38	123	158	175	103	67
963	466	407	312	206	115	1	136	172	68	38	125	162	180	103	66
964	463	404	308	207	111	1	132	174	67	37	125	160	179	105	67
965	463	404	308	201	116	1	134	172	66	37	123	160	177	105	65
966	465	406	310	204	116	1	131	169	67	37	124	162	175	104	66
967	466	405	312	204	117	1	133	173	66	37	125	160	176	99	67
968	462	402	311	208	117	1	135	170	67	37	123	160	177	104	67
969	460	403	310	206	117	1	132	173	66	37	123	163	178	105	67
970	464	402	308	205	114	1	135	169	66	36	123	160	178	103	66
971	461	405	309	205	115	1	133	173	66	36	122	162	176	103	67
972	465	403	309	206	117	1	134	168	66	36	124	162	176	103	67
973	462	405	309	206	116	1	134	171	66	35	121	161	177	104	66
974	463	407	309	207	114	1	133	172	66	35	123	159	176	103	65
975	463	403	309	208	118	1	132	173	65	35	117	162	174	102	64
976	461	404	310	205	115	1	132	169	65	35	119	158	177	102	67
977	460	402	308	203	115	1	133	168	65	35	122	161	175	101	67
978	462	405	309	205	113	1	133	173	64	35	123	158	174	104	66
979	464	406	312	204	117	1	132	170	65	35	122	155	177	104	67
980	460	403	310	202	116	1	130	174	65	35	123	159	178	103	68
981	463	404	308	206	113	1	131	169	65	35	119	159	175	102	63
982	464	406	310	205	114	1	129	173	65	35	119	158	177	102	65
983	462	405	310	203	114	1	133	172	65	35	122	160	175	101	66
984	465	403	310	205	113	0	134	173	65	35	121	159	176	103	66
985	461	404	311	203	115	1	133	171	64	35	119	159	174	104	67
986	464	404	309	205	113	1	132	173	64	35	121	158	176	103	67
987	460	401	305	206	114	1	134	174	65	35	118	159	174	103	66
988	462	405	310	203	112	1	134	173	65	35	117	157	172	102	64
989	464	404	312	202	113	1	131	173	65	35	117	157	176	104	67
990	461	403	310	205	114	1	132	173	64	35	116	153	175	104	65
991	460	400	309	204	113	1	132	171	64	35	117	160	171	102	66
992	460	405	309	202	111	1	132	172	64	33	118	158	174	103	66
993	462	402	310	202	114	1	131	171	64	33	116	157	172	103	65
994	460	402	309	199	113	1	131	168	64	33	119	158	171	100	65
995	462	405	312	199	114	1	129	168	64	33	117	156	173	101	66
996	462	401	309	201	112	1	130	169	64	33	116	158	169	102	64
997	463	402	309	204	114	1	129	169	64	33	118	159	171	103	64
998	463	403	309	200	113	1	129	171	64	32	116	157	171	102	64
999	463	403	310	206	113	1	130	170	63	32	118	156	172	101	64
1000	465	404	310	202	115	1	132	170	63	32	118	159	172	103	64
decomposition ratio	0.07	0.192	0.38	0.596	0.77	0.998	0.73928	0.63745	0.874	0.936	0.764	0.682	0.656	0.794	0.872

## Sheet: Figure 3
CF3SO2F/CO2	1400 K	2200 K	3200 K	12%CF3SO2F	14%CF3SO2F	20%CF3SO2F	0.1 MPa	0.3 MPa	0.5 MPa	CF3SO2F/N2	1400 K	2200 K	3200 K	12%CF3SO2F	14%CF3SO2F	20%CF3SO2F	0.1 MPa	0.3 MPa	0.5 MPa
O	0	33	864	33	52	80	33	399	1714	O	7	13	28	13	16	18	13	23	30
O2	0	0	35	0	3	2	0	12	75	F	6	47	276	47	57	79	47	115	215
F	2	14	203	14	25	32	14	95	285	SO	0	5	34	5	3	11	5	10	35
S	0	1	58	1	2	7	1	22	177	SO2	8	186	285	186	161	160	186	215	230
SO	0	9	149	9	12	17	9	93	214	SOF	2	26	74	26	30	29	26	41	68
SO2	33	358	280	358	327	280	358	300	66	SO2F	2	28	42	28	33	22	28	28	27
SOF	0	1	4	0	0	0	0	6	5	SOF2	8	129	60	129	106	94	129	95	62
SO2F	1	16	8	16	17	17	16	11	1	N	0	0	628	0	0	0	0	38	112
C	0	0	122	0	1	4	0	38	295	CF2	0	9	43	9	6	14	9	18	22
CO	0	21	423	21	33	40	21	205	722	CF3	2	40	104	40	44	43	40	68	79
CF	0	0	3	0	0	0	0	6	16	CF4	8	175	201	175	149	139	175	172	175
CF2	0	0	37	0	0	0	0	7	21	COF2	9	149	126	149	131	117	149	129	135
CF3	2	31	132	31	42	48	31	77	158
CF4	32	354	326	354	318	273	354	341	257

## Sheet: Figure 4
3200 K, 12%CF3SO2F/88%CO2 and 0.1 MPa											2200 K, 20%CF3SO2F/80%CO2 and 0.1 MPa				2200 K, 12%CF3SO2F/88%CO2 and 0.5 MPa											3200 K, 12%CF3SO2F/88%N2 and 0.1 MPa										2200 K, 20%CF3SO2F/80%N2 and 0.1 MPa						2200 K, 12%CF3SO2F/88%N2 and 0.5 MPa
O	F	SO	SO\-(2)	SO\-(2)F	C	CO	CF\-(3)	CF\-(4)	CF\-(3)SO\-(2)F		SO\-(2)	CF\-(4)	CF\-(3)SO\-(2)F		O	F	S	SO	SO\-(2)	C	CO	CF\-(3)	CF\-(4)	CF\-(3)SO\-(2)F		F	SOF\-(2)	SO\-(2)	SO\-(2)F	CF\-(3)	CF\-(4)	COF\-(2)	N	CF\-(3)SO\-(2)F		SOF\-(2)	SO\-(2)	CF\-(4)	COF\-(2)	CF\-(3)SO\-(2)F		F	SOF	SOF\-(2)	SO\-(2)	CF\-(3)	CF\-(4)	COF\-(2)	N
0	0	0	0	0	0	0	0	0	500		0	0	500		0	0	0	0	0	0	0	0	0	500		0	0	0	0	0	0	0	0	500		0	0	0	0	500		0	0	0	0	0	0	0	0
35	23	2	23	27	0	5	28	22	368		2	2	456		0	16	0	1	2	0	11	3	2	448		32	1	27	29	30	25	3	5	353		1	3	2	1	463		19	0	0	1	2	1	0	4
27	15	0	48	58	0	4	59	47	340		2	3	448		23	12	0	0	4	0	11	6	4	443		30	5	56	58	57	55	7	5	305		1	5	5	1	453		19	2	0	3	4	3	0	5
28	13	0	83	64	0	3	65	82	285		4	4	455		21	13	0	0	11	0	15	7	11	436		22	9	76	66	65	75	16	5	265		2	6	6	2	453		20	0	2	6	5	5	2	4
22	9	1	118	63	0	7	64	116	266		6	6	444		20	15	0	0	20	0	16	7	20	428		28	20	87	76	78	83	25	6	251		2	8	7	2	441		20	0	2	10	7	10	2	5
17	11	0	142	74	0	3	76	140	247		9	9	442		20	7	0	0	25	0	10	8	25	434		25	25	100	75	76	97	32	8	225		2	10	9	2	440		22	0	3	12	4	12	3	3
26	13	1	158	83	0	3	84	157	209		12	12	446		23	14	0	1	32	0	17	6	32	415		30	31	109	77	81	105	40	8	203		2	11	11	3	443		20	0	6	15	7	14	6	5
19	10	0	177	86	0	3	87	176	196		14	14	435		20	12	0	0	41	0	8	6	41	411		31	37	110	84	85	109	44	8	186		4	13	13	4	442		24	3	5	16	6	16	5	3
20	9	2	184	82	0	3	83	183	195		17	17	434		18	13	0	0	45	0	11	9	43	405		30	44	120	82	86	119	54	8	183		4	12	14	4	438		20	1	8	19	6	19	8	4
14	10	1	194	95	0	1	98	191	176		19	19	425		22	6	0	0	48	0	7	5	47	413		26	54	129	85	90	127	62	8	178		4	16	15	4	436		18	2	7	19	7	20	8	5
16	11	3	209	90	0	3	93	207	166		27	26	440		14	9	0	1	50	0	8	7	47	413		25	59	136	90	95	134	67	8	164		4	16	15	4	435		17	1	10	26	8	25	9	4
13	10	2	218	88	0	4	91	216	165		28	27	431		22	7	0	0	53	0	4	9	53	399		27	63	138	93	97	135	73	8	152		5	18	17	5	437		23	0	11	25	7	25	11	5
8	9	3	222	88	0	4	89	222	168		29	28	434		14	10	0	1	56	0	8	10	57	399		27	67	139	94	98	136	77	10	150		5	18	17	6	432		20	1	12	27	10	25	11	3
10	8	1	228	91	0	4	93	227	161		30	29	418		23	8	0	0	62	0	6	10	62	390		27	65	140	98	102	138	80	10	143		5	19	18	6	424		20	1	12	29	9	28	12	5
10	9	1	236	91	0	3	94	235	151		30	29	429		27	8	0	0	65	0	9	8	65	388		25	72	147	100	104	143	84	10	132		4	20	20	6	428		17	1	16	30	9	29	15	3
13	7	1	241	94	0	8	96	240	144		36	35	425		21	7	0	0	69	0	3	9	69	389		26	73	151	99	103	147	86	10	132		6	20	20	6	425		19	2	16	32	10	32	17	5
17	5	1	248	96	0	10	98	247	135		36	35	424		20	8	0	0	69	0	7	14	66	386		23	76	152	102	107	148	88	10	123		5	22	21	6	425		21	1	18	31	9	32	17	3
12	5	1	254	96	0	9	98	253	131		37	36	420		17	10	0	0	74	0	5	14	74	380		29	73	155	100	106	150	89	10	127		9	23	23	9	421		17	2	18	32	11	31	19	1
12	9	1	259	100	0	8	103	257	123		39	38	419		12	7	0	0	75	0	8	14	75	391		29	78	154	100	104	150	92	14	115		9	22	23	9	425		22	2	18	33	9	31	19	4
12	9	2	259	102	0	8	105	257	121		44	43	417		14	7	0	1	80	0	1	11	79	384		31	75	157	101	107	153	94	14	123		9	27	26	9	420		18	1	19	33	13	32	19	3
9	8	2	261	103	0	8	106	260	119		45	44	416		19	7	0	1	81	0	1	13	82	370		28	79	159	104	109	156	95	15	115		10	26	27	10	419		17	1	19	35	10	35	19	3
8	7	2	268	101	0	7	103	267	116		49	47	412		20	5	0	0	82	0	4	17	82	366		32	79	162	104	109	159	98	15	111		10	28	26	10	420		23	4	18	38	10	37	19	4
13	8	2	272	102	0	9	107	268	110		50	48	407		6	11	0	1	86	0	2	14	86	376		27	85	161	105	112	158	99	15	103		9	28	27	10	414		15	2	20	39	11	38	21	5
12	5	2	272	102	0	8	105	271	111		52	50	413		13	4	0	1	92	0	5	15	92	369		26	85	163	106	111	160	102	14	103		8	27	27	9	419		17	5	19	39	10	39	21	4
13	7	2	275	103	0	8	106	274	105		52	50	402		16	8	0	0	95	0	5	16	94	364		29	85	164	106	112	161	103	15	105		11	30	29	12	410		14	2	21	40	10	39	21	5
13	8	2	281	103	0	8	106	280	100		55	53	409		13	7	0	1	97	0	4	15	97	367		31	86	166	106	113	162	104	14	97		12	29	29	12	400		22	2	22	41	10	40	22	3
13	5	2	282	104	0	9	108	279	101		55	53	409		13	4	0	1	97	0	0	16	96	366		28	88	167	108	114	163	106	15	98		11	32	31	12	406		20	2	24	41	12	40	24	5
9	5	2	287	105	0	8	108	286	96		57	55	409		13	7	0	1	98	0	1	14	99	363		27	88	167	107	113	165	106	15	98		11	31	31	12	405		19	4	24	44	11	43	25	3
18	6	3	287	109	0	11	112	287	88		57	55	405		11	4	0	0	101	0	5	19	101	363		28	87	167	109	114	166	106	14	98		11	33	32	13	409		16	3	24	44	13	42	25	5
16	6	3	289	107	0	11	110	289	85		57	55	410		14	6	0	1	103	0	3	19	104	355		30	88	168	111	116	166	106	14	93		13	34	33	15	405		16	2	25	46	13	45	25	3
11	6	3	292	106	0	10	111	290	92		59	57	404		14	8	0	0	105	0	2	18	105	351		33	86	168	110	117	164	106	14	90		14	34	34	16	409		20	3	25	46	14	44	26	1
14	9	3	294	106	0	14	109	293	87		62	61	390		12	3	0	1	107	0	3	18	108	346		37	87	173	109	117	168	106	15	85		16	36	35	18	401		21	2	27	46	13	45	27	4
16	5	3	296	107	0	11	111	295	84		63	61	404		15	7	0	0	110	0	1	20	110	345		37	88	175	108	116	170	108	16	80		16	36	35	18	397		15	3	27	48	13	47	26	4
15	4	3	300	105	0	10	110	298	78		67	65	398		12	7	0	0	109	0	1	20	110	351		47	82	175	108	116	169	107	14	82		17	36	35	19	400		23	4	27	50	13	49	26	3
18	6	3	303	108	0	13	114	300	78		67	66	393		14	5	0	0	114	0	0	21	114	343		38	88	178	106	116	171	107	15	79		18	37	35	20	400		17	2	27	49	14	49	27	6
15	9	3	304	107	0	12	113	301	78		69	68	390		12	1	0	0	116	0	2	19	116	349		40	85	179	109	118	172	107	14	82		19	37	35	21	394		29	5	26	52	14	50	26	2
16	8	3	305	108	0	12	115	301	76		69	68	391		9	8	0	1	116	0	3	23	117	339		37	89	178	110	118	172	109	15	79		19	37	35	21	404		20	5	28	52	14	51	28	8
14	10	3	307	109	0	12	116	302	75		70	69	388		16	5	0	1	119	0	2	22	120	332		42	88	180	108	117	173	109	14	76		19	37	35	21	401		17	6	28	54	15	52	29	6
14	8	3	309	106	0	12	113	305	76		71	70	396		6	9	0	0	120	0	2	22	120	339		35	91	180	111	118	174	110	16	79		20	36	35	21	396		15	5	29	55	15	54	29	6
17	9	3	309	109	0	12	116	305	71		71	70	393		18	7	0	0	123	0	4	23	122	321		39	91	180	111	119	174	112	14	79		21	38	37	22	390		18	6	29	54	16	54	29	7
15	11	3	314	106	0	12	115	308	69		71	70	384		8	5	0	0	128	0	1	21	127	336		42	89	181	110	118	175	112	14	74		21	37	36	23	389		14	7	29	56	17	55	29	7
15	10	3	315	108	0	12	117	309	66		73	72	390		4	6	0	1	131	0	0	21	131	331		41	93	183	109	117	177	112	15	68		23	37	36	24	398		19	7	30	58	16	57	30	8
15	10	4	315	110	0	14	119	310	68		74	73	386		8	3	0	1	131	0	3	24	131	334		39	92	186	109	117	180	113	14	74		21	38	37	24	390		21	6	30	59	16	58	30	6
16	11	5	316	106	0	13	116	310	68		75	74	384		12	11	0	0	133	0	1	24	132	320		39	93	187	109	117	181	113	14	72		23	38	37	24	392		21	7	29	63	16	62	30	7
19	14	5	316	107	0	14	117	311	62		76	75	381		6	4	0	0	136	0	0	23	135	326		38	93	187	109	116	181	113	14	72		23	38	37	25	392		16	7	31	63	18	61	31	10
18	16	5	317	109	0	14	121	310	61		76	76	381		5	6	0	0	138	0	1	23	137	327		45	91	189	108	117	182	113	14	63		23	39	38	24	390		20	7	33	62	19	62	33	6
20	13	5	322	105	0	14	118	314	61		76	76	385		9	9	0	0	139	0	2	26	137	315		39	94	189	109	117	183	115	16	67		23	40	39	25	390		18	7	33	63	19	62	34	7
18	15	6	321	108	0	15	121	314	60		77	77	376		11	8	0	0	141	0	3	23	140	316		45	93	189	110	118	183	115	14	64		24	40	39	25	384		19	6	35	63	18	62	35	7
22	15	6	324	107	0	17	120	316	56		76	75	384		14	4	0	0	142	0	1	22	141	314		46	90	189	111	119	183	115	14	63		24	42	41	25	388		18	7	37	64	19	63	37	7
24	13	6	325	106	0	17	119	318	55		76	76	380		8	8	0	0	143	0	0	24	142	315		46	89	190	110	119	183	115	14	66		23	43	42	25	384		13	7	37	65	21	65	37	8
23	15	6	328	106	0	16	119	321	51		77	77	379		9	4	0	0	145	0	3	27	143	314		43	93	190	109	119	183	115	14	64		23	42	41	25	384		19	9	37	66	21	65	39	7
21	14	7	329	107	0	16	120	323	53		77	77	382		7	4	0	0	148	0	0	24	147	316		41	94	190	110	119	183	115	14	66		24	42	41	25	393		19	11	37	67	21	67	40	6
21	17	7	330	106	0	16	119	324	53		77	77	374		8	6	0	0	149	0	1	26	148	312		43	94	190	111	120	183	117	14	64		22	42	41	25	378		19	8	38	68	23	67	40	7
24	15	7	331	105	0	16	118	325	50		78	78	371		9	5	0	1	150	0	0	27	150	308		43	95	188	112	120	183	117	14	62		23	44	43	25	379		14	8	41	70	23	70	43	7
23	14	7	331	105	0	17	118	325	54		78	78	386		10	9	0	0	152	0	0	27	151	303		42	95	190	110	120	183	117	14	63		24	47	46	25	377		15	8	42	73	21	73	44	6
24	16	7	332	104	0	18	119	324	54		80	80	378		5	9	0	0	152	0	1	29	150	307		39	96	190	113	121	184	117	14	59		23	48	47	25	370		15	10	41	72	21	72	44	6
25	16	7	333	105	0	18	120	325	52		83	83	383		11	11	0	0	152	0	1	28	151	297		45	93	191	113	122	184	117	14	56		23	49	48	25	375		21	10	41	72	21	73	45	6
26	17	7	333	105	0	18	120	325	50		83	83	380		5	4	0	0	153	0	1	28	152	311		44	93	191	113	122	184	117	14	58		23	49	48	26	380		19	8	44	74	21	74	47	6
26	15	7	333	106	0	18	121	325	49		84	84	372		10	5	0	0	152	0	0	28	152	302		44	94	191	110	122	184	117	14	60		23	50	50	25	377		20	8	44	74	21	74	47	7
27	17	7	336	104	0	18	120	327	48		85	85	375		4	8	0	0	153	0	1	29	152	306		40	97	191	112	122	184	119	14	61		22	50	50	25	375		19	8	44	74	22	74	47	7
28	17	7	337	105	0	18	121	328	42		85	85	365		9	7	0	0	154	0	2	29	153	300		43	95	190	113	121	184	119	14	61		23	50	50	25	375		17	9	45	74	22	74	47	9
26	17	7	336	106	0	18	122	327	46		86	86	363		4	5	0	0	155	0	0	28	154	308		42	96	191	114	122	185	119	14	58		25	50	50	26	366		21	10	43	75	22	75	48	6
25	17	7	336	106	0	21	122	327	49		88	88	373		7	5	0	1	154	0	0	29	154	303		39	99	191	114	122	185	119	14	57		25	51	51	26	373		17	9	44	75	22	75	48	6
28	17	7	336	107	0	20	123	327	46		88	88	370		4	6	0	0	156	0	1	28	155	304		43	97	192	113	122	185	119	14	59		25	51	51	27	372		16	8	45	76	22	76	48	6
26	16	8	335	107	0	20	123	327	50		90	90	372		8	6	0	1	156	0	0	32	155	297		43	96	192	116	125	185	119	14	56		29	52	52	29	367		16	8	45	76	22	76	48	6
26	17	8	335	107	0	20	123	327	49		91	91	365		11	4	0	0	157	0	0	31	156	295		44	96	194	112	123	185	119	14	55		30	52	52	30	371		20	9	45	77	22	77	48	6
32	16	8	336	106	0	21	122	328	44		93	93	367		5	7	0	0	158	0	0	30	157	299		47	96	195	111	122	186	119	14	49		30	52	52	30	374		18	9	45	77	22	77	48	6
28	18	8	337	106	0	21	122	329	46		94	94	358		6	6	0	0	158	0	0	30	157	297		44	97	195	112	122	187	120	14	53		31	53	53	31	364		18	10	44	77	22	77	48	6
31	16	8	337	106	0	21	122	328	43		94	94	364		11	8	0	0	159	0	0	32	158	290		46	96	196	112	122	188	120	14	51		31	53	53	32	371		18	9	45	79	22	79	48	6
31	17	8	337	106	0	21	121	329	45		96	96	363		11	3	0	0	160	0	0	31	159	296		46	96	196	112	122	188	120	14	52		32	53	53	32	366		18	10	44	79	22	79	48	6
28	18	8	337	106	0	21	121	329	46		96	96	361		5	6	0	0	160	0	0	31	159	298		47	97	196	113	124	187	120	14	51		31	54	54	32	366		19	10	45	79	23	78	49	8
29	18	8	337	106	0	22	120	329	45		100	100	359		8	2	0	0	160	0	1	31	158	298		49	95	197	110	123	187	120	14	51		31	54	54	32	365		24	11	44	79	22	79	50	10
30	18	8	338	106	0	21	120	330	44		101	101	351		4	6	0	0	161	0	0	32	160	299		46	95	197	111	123	187	120	14	50		32	54	54	33	361		22	10	45	81	22	81	50	11
30	18	8	338	106	0	21	120	330	46		100	100	361		10	6	0	0	161	0	0	33	158	286		49	94	199	111	123	189	120	15	49		32	54	54	33	364		22	11	45	81	22	81	51	11
28	20	8	338	106	0	22	120	329	45		100	100	363		9	3	0	0	161	0	0	32	160	294		50	94	199	111	123	189	120	15	47		32	55	55	36	358		22	11	45	83	23	83	51	12
28	19	8	339	106	0	21	120	331	45		100	100	368		5	10	0	0	161	0	0	33	160	291		51	94	199	111	123	189	121	14	45		35	55	55	36	358		24	13	45	84	24	83	52	11
31	19	8	339	106	0	23	120	331	43		102	102	370		5	6	0	0	163	0	0	32	162	292		48	97	199	111	123	189	121	14	45		35	56	55	36	358		24	12	46	84	25	84	53	11
30	21	8	339	107	0	23	121	331	42		102	102	355		6	4	0	0	163	0	0	32	162	292		48	96	200	111	123	190	121	14	49		35	56	55	36	363		19	13	45	85	23	85	53	11
32	21	8	340	107	0	23	121	332	39		103	103	350		5	8	0	0	165	0	1	32	164	289		48	95	200	111	123	190	121	14	44		35	56	55	37	366		18	13	45	86	23	86	52	11
32	19	8	340	106	0	23	120	332	42		104	104	358		6	5	0	0	167	0	0	35	166	287		50	97	200	111	123	190	122	14	45		34	56	55	37	353		18	11	49	87	24	87	55	12
32	19	8	340	107	0	23	121	332	41		105	105	354		9	6	0	0	169	0	0	34	168	284		46	99	200	111	123	190	123	14	46		35	56	55	37	354		20	12	49	88	24	88	55	12
31	18	8	341	106	0	23	120	333	43		106	106	355		12	3	0	0	171	0	0	33	170	282		48	98	200	111	122	190	123	14	48		35	57	56	37	356		19	12	49	90	24	90	55	11
29	21	8	342	107	0	23	121	334	40		106	106	347		8	7	0	0	171	0	1	34	170	281		56	96	201	111	124	190	123	15	42		35	57	56	37	359		20	11	49	92	25	92	55	11
30	20	8	343	106	0	24	121	334	40		106	106	355		5	8	0	1	171	0	1	34	171	284		50	96	200	112	125	189	123	14	47		34	57	56	37	361		19	13	49	92	25	92	56	12
31	20	8	343	107	0	23	122	334	39		108	107	351		11	6	1	0	173	0	1	33	173	279		49	97	201	111	124	190	123	14	44		35	58	57	37	360		20	14	49	92	26	90	56	11
30	19	8	343	106	0	23	121	334	41		108	107	346		10	6	0	1	174	0	1	34	174	278		50	97	202	110	124	190	123	14	44		35	58	57	37	350		19	13	49	93	24	93	56	11
33	20	8	344	106	0	23	121	335	37		108	107	349		5	4	0	1	175	0	1	34	174	284		51	99	203	110	124	191	123	14	44		35	58	57	38	356		24	14	49	94	24	93	56	11
31	19	8	344	106	0	23	121	335	38		109	108	352		5	4	0	1	178	0	1	35	177	281		52	96	203	110	124	191	123	14	43		36	58	57	38	354		22	14	49	94	24	93	56	12
29	21	8	346	106	0	23	121	337	37		111	110	346		8	5	0	1	177	0	2	36	176	279		54	96	203	110	124	191	123	14	43		36	60	59	38	358		23	14	49	94	24	93	56	11
29	21	8	347	106	0	23	121	338	36		111	110	345		7	5	0	1	177	0	2	36	176	280		51	97	203	110	124	191	123	14	44		37	60	59	38	355		25	14	49	94	23	93	57	11
31	20	8	347	105	0	23	121	338	36		112	111	341		7	3	0	1	177	0	1	36	176	282		53	96	204	109	124	191	122	14	46		36	60	59	38	358		24	14	49	94	24	94	57	11
32	19	8	348	106	0	23	122	339	35		112	111	345		6	7	1	0	178	0	1	36	177	276		57	94	205	109	123	194	122	14	42		36	60	59	38	358		26	14	49	95	24	94	57	12
31	20	8	348	106	0	23	122	339	34		115	114	342		12	10	1	0	181	0	1	35	179	270		56	97	205	108	123	193	123	14	42		37	61	60	38	348		26	15	49	95	24	94	58	11
30	19	8	348	106	0	23	122	339	36		115	114	345		12	5	1	0	181	0	1	36	179	271		54	97	206	108	123	194	123	14	40		37	61	60	39	349		26	17	47	96	24	95	58	11
31	20	8	348	108	0	23	124	339	33		115	114	345		10	5	1	0	185	0	2	34	183	273		56	96	206	108	123	194	123	14	40		38	62	61	39	350		25	15	50	97	24	96	59	11
32	22	8	348	107	1	22	121	339	34		115	114	342		12	9	1	0	185	0	2	34	183	267		54	98	206	108	123	194	123	14	43		38	63	62	39	348		25	16	50	98	24	97	59	11
33	21	8	348	107	1	22	122	339	32		117	116	344		12	7	1	0	186	0	1	35	183	270		60	94	208	108	124	195	123	14	39		37	64	63	39	350		21	15	51	98	24	97	59	11
32	20	8	348	109	1	22	124	339	31		117	116	339		7	9	1	0	187	0	1	36	184	269		54	98	207	109	124	195	123	14	37		37	64	63	39	352		26	15	51	99	25	97	60	11
33	20	8	349	108	1	22	124	339	32		117	116	344		8	5	1	0	189	0	1	38	186	266		53	100	207	109	123	195	124	14	36		37	65	64	39	349		23	16	50	100	25	98	60	11
32	24	8	349	108	1	22	122	340	30		118	116	338		9	8	1	0	192	0	2	36	189	263		57	97	208	108	123	195	124	14	38		37	65	64	39	347		26	15	51	100	25	98	60	11
34	22	8	350	108	1	22	122	341	29		120	118	342		14	7	1	0	193	0	2	35	190	258		56	97	207	109	123	195	124	14	39		36	65	64	39	347		23	14	52	101	25	99	60	12
31	22	8	350	107	1	22	121	341	32		120	118	337		10	9	1	0	195	0	1	36	192	259		56	97	207	109	123	195	124	14	38		37	65	64	39	343		27	15	51	101	25	99	60	10
32	22	8	351	108	1	22	122	342	31		120	118	335		11	8	1	0	195	0	1	37	192	256		56	97	207	109	124	195	124	14	38		36	66	65	39	348		31	15	51	102	25	100	60	11
33	23	8	351	109	1	23	123	342	28		120	118	332		10	14	1	0	196	0	1	37	193	252		54	99	207	109	124	195	124	14	38		37	66	65	39	342		23	14	52	103	26	101	60	12
33	25	10	350	108	1	23	123	341	31		121	119	344		5	8	1	0	197	0	1	37	194	261		59	96	208	109	125	195	124	14	34		39	66	65	40	342		21	15	52	103	26	101	60	11
35	25	10	350	108	1	23	123	341	29		121	119	339		12	10	1	0	199	0	1	37	196	251		62	96	209	109	126	195	124	14	35		40	66	65	42	340		24	16	51	104	26	102	60	11
35	25	10	350	108	1	23	123	341	29		122	120	346		11	8	1	0	200	0	1	39	196	253		60	96	209	109	126	195	124	15	37		39	67	66	42	340		25	16	52	105	26	103	61	11
34	24	10	351	108	1	23	123	342	29		122	120	341		8	9	1	0	201	0	1	40	196	254		58	96	209	109	125	196	125	14	36		40	67	66	42	341		24	18	50	105	26	103	61	11
35	26	10	353	107	1	23	123	343	27		122	120	338		7	10	1	0	201	0	2	38	197	257		58	98	209	109	125	195	126	14	37		40	68	67	42	342		28	18	51	105	27	103	61	11
32	25	9	354	107	1	23	123	343	30		122	120	333		10	9	1	0	201	0	1	38	197	254		60	95	209	110	126	196	126	14	33		41	68	67	42	339		24	16	53	105	26	103	61	11
33	26	10	355	107	1	23	123	345	25		123	120	333		7	9	1	0	201	0	1	38	197	257		60	97	209	110	127	195	126	14	34		40	68	66	42	335		23	16	53	106	26	104	61	11
33	26	9	356	107	1	23	123	345	26		123	120	338		9	8	1	0	201	0	1	39	197	254		66	95	211	109	126	197	126	14	29		40	67	67	42	344		24	16	53	105	26	103	61	11
33	25	10	355	107	1	23	123	345	26		124	122	340		6	10	1	0	202	0	3	39	198	256		59	98	210	110	126	197	126	14	34		41	68	67	42	342		23	17	52	105	26	103	61	11
34	26	10	356	107	1	23	123	346	25		124	122	322		9	7	1	0	202	0	3	39	198	257		64	96	210	110	126	197	127	14	31		39	68	67	42	343		22	17	52	106	27	104	61	11
34	26	10	356	107	1	24	123	346	26		125	123	336		16	9	1	0	204	0	3	38	200	248		61	97	210	110	126	197	127	14	31		39	68	67	42	330		23	17	53	106	27	104	62	11
38	25	11	355	107	1	26	123	346	25		125	123	329		8	10	1	0	205	0	3	39	201	251		66	94	211	109	126	197	128	14	33		40	69	68	43	336		25	16	55	107	28	105	63	11
40	26	11	355	107	1	27	123	346	24		125	124	328		13	9	1	0	205	0	3	38	201	248		60	100	211	109	126	197	128	14	33		42	69	68	43	340		26	16	55	108	28	106	63	11
38	26	10	356	107	1	28	123	346	26		126	125	334		10	11	1	1	206	0	3	39	202	247		65	96	211	109	126	197	129	14	34		41	69	68	43	337		24	16	55	109	28	106	63	11
40	25	10	356	107	1	28	123	346	25		125	124	333		8	7	1	1	207	0	4	38	202	253		65	97	211	109	126	197	129	14	31		40	70	69	43	341		22	16	55	110	29	107	63	11
42	26	10	357	106	1	30	123	346	23		126	124	332		9	8	1	0	209	0	5	39	203	253		67	97	211	109	126	197	129	14	30		41	70	69	44	337		23	17	54	110	29	107	63	11
43	27	11	356	106	1	32	123	346	26		126	124	330		15	7	1	0	210	0	5	39	204	248		65	98	212	108	126	197	129	14	33		43	70	69	44	338		24	16	56	111	29	108	64	12
42	28	10	357	106	1	32	123	346	25		126	124	337		15	7	1	1	209	0	4	38	204	248		66	95	211	109	126	197	129	14	30		42	70	69	45	337		26	17	55	111	29	108	65	11
43	26	10	357	106	1	32	123	346	26		126	124	334		14	9	1	0	210	0	5	39	204	246		67	99	212	108	126	197	129	14	31		43	70	69	45	335		28	16	56	111	29	108	65	11
43	27	10	357	106	1	32	123	346	25		129	127	330		15	8	1	0	210	0	5	40	204	246		69	96	211	109	125	197	129	14	32		43	70	69	45	336		26	16	56	112	30	109	65	11
45	29	11	357	105	1	32	123	346	23		129	127	325		11	9	1	0	209	0	6	39	204	251		70	97	212	108	125	197	130	14	33		43	70	69	45	334		26	18	55	113	29	110	65	11
44	27	11	357	105	1	32	123	346	26		128	126	335		12	8	1	0	210	0	6	39	205	247		71	96	212	108	125	197	130	14	34		43	71	70	45	331		27	18	55	113	29	110	66	11
44	27	11	357	105	1	32	123	346	26		128	126	333		19	13	1	0	212	0	6	40	206	235		70	98	213	107	125	197	130	14	31		42	72	71	45	325		25	17	56	113	29	110	66	11
47	28	11	359	105	1	32	123	348	20		127	126	336		12	9	1	0	213	0	6	41	207	245		71	95	213	107	125	197	130	14	33		43	73	72	45	330		24	17	57	113	30	110	66	11
45	27	11	359	105	1	32	123	348	23		128	126	327		12	10	1	0	213	0	6	42	207	243		71	96	213	107	125	197	130	14	32		43	73	72	45	327		27	17	57	113	30	110	66	11
44	28	11	359	105	1	32	123	348	23		128	126	330		10	9	1	0	215	0	6	41	208	249		75	93	213	107	125	197	130	14	32		43	73	72	45	330		27	17	58	114	30	111	67	11
44	28	11	361	104	1	33	123	349	23		129	127	336		10	13	1	0	215	0	6	41	208	242		73	95	213	107	125	197	130	14	33		44	73	72	45	335		28	17	58	115	30	112	67	11
45	28	11	361	106	1	32	125	349	20		129	127	335		15	10	1	0	216	0	6	43	207	241		77	92	213	107	125	197	130	14	30		43	74	73	45	331		24	17	59	115	31	112	67	11
44	28	11	361	106	1	32	126	349	21		129	127	333		9	9	1	0	215	0	6	41	208	248		71	95	213	107	125	197	130	14	32		43	74	73	45	326		24	18	59	115	31	112	68	11
46	28	11	362	105	1	33	125	350	20		128	127	332		18	10	1	0	217	0	6	41	210	237		74	95	213	107	125	197	130	14	30		44	74	73	47	332		25	17	60	115	31	112	69	11
48	28	11	361	106	1	34	126	349	19		128	127	332		13	10	1	0	217	0	6	41	210	241		73	93	214	106	125	197	130	14	33		45	74	73	48	333		28	18	59	116	31	113	69	11
47	28	12	360	105	1	34	125	349	20		132	130	325		13	11	1	0	218	0	6	42	210	240		76	93	214	107	125	198	130	14	30		45	74	73	48	329		24	17	60	116	32	113	69	11
46	29	11	362	104	1	34	125	349	21		133	131	327		14	10	1	0	218	0	6	42	210	241		75	95	215	106	124	199	130	14	29		46	74	73	48	326		25	19	58	116	32	113	69	11
47	31	11	363	103	1	34	125	349	20		133	131	319		12	11	1	0	219	1	6	43	211	240		77	92	215	106	124	199	130	14	29		47	74	73	48	328		25	20	58	116	33	113	69	13
47	31	12	362	103	1	34	125	349	21		132	131	324		9	10	1	0	219	1	6	43	211	244		75	93	215	106	124	199	130	14	31		45	74	73	48	329		26	17	60	116	33	113	69	11
48	30	12	362	103	1	34	125	349	20		134	132	325		15	12	1	0	220	1	6	42	212	234		74	95	216	106	124	200	130	14	30		45	74	73	48	329		26	21	58	116	33	113	69	11
47	31	12	362	103	1	34	125	349	21		134	133	323		15	11	1	1	219	1	6	41	212	236		76	94	217	106	125	200	130	14	27		47	74	73	49	326		28	18	60	116	36	113	70	11
48	30	12	362	103	1	34	125	349	20		134	133	320		10	16	1	0	222	1	6	43	213	234		78	93	216	107	125	200	130	14	28		46	76	75	49	325		27	20	59	116	36	113	70	11
47	30	12	362	103	1	34	125	349	22		134	133	328		13	10	1	0	222	1	6	42	214	237		77	92	216	108	126	200	130	14	28		46	76	75	49	329		26	18	60	117	35	114	70	11
47	30	12	362	103	1	34	125	349	22		134	133	324		13	11	1	1	222	1	7	41	215	236		74	95	216	108	126	200	130	14	27		47	76	75	49	326		27	20	58	117	35	114	70	11
47	30	12	362	103	1	34	125	349	22		134	133	320		12	13	1	2	220	1	6	43	214	233		76	92	216	107	126	200	130	14	28		48	76	75	50	329		33	19	59	117	35	114	70	11
47	31	12	361	103	1	34	125	349	21		135	134	324		13	10	1	0	221	1	6	43	214	235		76	94	217	107	126	200	130	14	26		48	76	75	50	324		29	19	60	117	35	114	71	11
50	30	12	361	103	1	34	125	349	19		135	134	323		11	12	1	0	223	1	6	44	214	237		76	93	217	107	126	200	130	14	28		45	76	75	50	321		26	18	61	118	36	115	71	11
50	30	13	360	103	1	34	125	349	20		135	134	318		13	14	1	0	225	1	6	43	216	231		78	92	218	106	126	200	130	14	29		48	78	77	50	321		27	19	62	117	35	115	72	11
48	31	13	360	103	1	34	126	348	22		135	134	319		13	11	1	0	227	1	6	43	218	233		80	92	218	106	126	200	130	14	28		46	79	78	50	328		26	19	62	118	35	115	73	11
48	32	14	360	103	1	34	126	348	22		136	135	323		13	13	1	0	227	1	6	43	218	231		80	92	217	107	126	200	130	14	28		48	80	79	51	321		29	18	63	118	35	115	73	11
49	32	14	360	103	1	34	126	348	20		137	136	320		15	12	1	0	228	1	6	43	219	229		81	92	218	106	126	200	130	14	28		49	80	79	51	323		26	19	62	118	35	114	73	11
51	32	14	360	103	1	34	126	348	19		138	137	320		16	11	1	0	228	1	8	42	219	230		82	89	217	107	126	200	130	14	28		49	80	79	52	317		28	19	62	118	35	115	74	11
51	33	14	360	103	1	34	126	348	18		138	137	324		12	14	1	0	228	1	8	43	219	229		79	93	218	106	126	200	130	14	28		50	80	79	52	316		27	19	62	118	35	115	73	11
49	32	14	360	103	1	34	126	348	20		138	137	321		15	11	1	0	228	1	9	43	219	232		80	93	219	106	127	200	130	14	27		50	80	79	52	320		29	18	63	118	35	115	73	11
49	33	14	360	103	1	35	126	348	21		138	137	313		13	11	1	0	229	1	9	44	219	232		80	93	219	106	125	201	130	14	25		48	80	79	52	317		27	19	62	118	36	114	73	11
49	34	14	361	103	1	35	126	349	19		139	138	314		18	11	1	0	228	1	9	43	220	230		81	92	218	107	125	201	130	14	25		51	80	79	52	317		25	18	63	118	36	115	73	11
49	32	14	361	103	1	35	126	349	21		139	138	316		14	12	1	0	230	1	10	42	221	229		87	91	219	106	125	201	130	14	25		50	80	79	52	318		29	19	62	119	36	116	73	11
52	34	14	362	102	1	35	126	349	17		140	139	316		17	14	1	0	230	1	9	43	221	226		82	92	219	105	125	201	130	14	26		50	80	79	52	316		28	18	63	119	36	116	73	11
49	34	14	363	101	1	35	126	349	20		141	140	315		15	12	1	1	230	1	9	43	222	230		85	90	220	104	125	201	130	14	26		48	80	79	52	314		29	19	62	119	36	116	73	11
49	34	14	363	101	1	35	126	349	21		143	142	312		17	12	1	1	231	1	10	43	223	227		84	91	220	104	125	201	130	14	25		50	80	79	52	315		30	18	63	119	36	116	73	11
52	35	15	362	101	1	35	126	349	18		144	143	306		14	13	1	1	232	1	10	44	222	231		82	92	219	105	125	201	130	14	24		50	81	80	52	313		29	18	63	119	35	116	73	11
50	35	15	362	101	1	35	126	349	20		146	145	312		17	17	1	1	233	1	10	44	223	223		85	92	221	103	125	201	130	14	26		49	81	80	52	316		29	18	63	119	35	116	73	12
52	34	15	362	101	1	37	126	349	20		146	145	312		18	13	1	1	233	1	10	46	223	225		87	92	222	103	125	202	131	14	22		50	81	80	52	312		29	21	60	120	35	117	73	11
52	34	15	362	101	1	37	126	349	21		146	145	313		18	16	1	1	234	1	10	45	224	222		86	92	223	102	125	202	131	14	26		50	81	80	52	312		29	18	63	120	37	117	73	11
54	35	15	363	100	1	37	126	349	18		147	146	308		17	14	1	1	234	1	10	44	224	226		85	93	224	101	125	202	131	14	22		49	81	80	52	315		28	19	62	120	38	116	73	11
52	35	15	363	100	1	37	126	349	21		148	147	298		17	13	1	1	234	1	10	44	224	227		90	94	226	99	124	202	131	14	22		52	81	80	53	311		27	19	62	120	37	117	73	11
52	37	15	364	99	1	38	126	349	20		150	149	302		20	14	1	1	234	1	13	46	224	219		91	92	226	99	124	202	132	14	21		49	81	80	55	309		30	19	62	120	37	117	73	11
52	37	15	365	98	1	37	126	349	19		151	150	306		21	12	1	1	237	1	12	44	227	222		89	94	227	99	124	203	132	14	22		51	81	80	54	313		29	19	62	120	37	117	73	11
55	38	15	365	98	1	37	126	349	16		152	151	301		17	15	1	1	236	1	12	45	226	224		90	94	227	99	125	202	132	14	22		52	81	80	54	313		27	20	61	120	38	117	73	12
53	37	15	365	98	1	37	126	349	20		155	154	302		26	14	1	2	235	1	13	46	226	217		91	93	228	98	124	203	132	14	24		50	81	80	54	310		31	20	61	121	38	117	73	11
53	37	15	365	98	1	37	126	349	20		155	154	302		20	17	1	2	235	1	13	46	226	220		90	94	228	99	124	204	132	14	20		52	83	81	54	314		27	19	62	121	37	118	73	11
54	37	15	365	98	1	38	126	349	20		155	154	303		20	15	1	2	235	1	13	46	226	222		93	91	228	99	124	204	132	14	22		53	83	81	54	313		28	20	62	121	37	118	74	11
55	37	15	365	98	1	39	126	349	20		155	154	304		21	16	1	2	235	1	13	46	226	217		94	90	228	99	124	204	132	14	20		52	83	81	54	313		30	20	62	121	37	118	74	11
54	39	15	365	98	1	39	126	349	19		156	155	295		20	16	1	2	235	1	13	47	226	219		96	90	229	98	123	204	132	14	22		54	84	82	55	304		30	21	61	121	37	118	74	11
56	37	15	366	98	1	39	126	350	18		158	157	303		22	14	1	2	235	1	13	47	226	220		93	92	228	99	123	204	132	14	23		54	84	82	56	310		32	21	61	121	37	118	74	11
58	37	16	365	98	1	40	126	350	18		158	157	293		26	14	1	2	237	1	14	46	228	216		94	90	228	99	123	204	132	14	23		55	84	82	56	304		33	20	63	121	39	118	75	11
56	37	16	365	98	1	40	126	350	20		158	157	303		24	16	1	2	237	1	14	47	228	215		97	89	230	97	123	204	132	14	21		55	84	82	56	303		31	20	63	122	39	120	75	11
56	37	16	365	98	1	40	126	350	20		159	158	300		24	15	1	2	237	1	14	47	228	215		97	90	229	98	123	204	131	14	22		53	84	82	56	310		28	20	63	123	39	120	75	11
57	38	16	365	98	1	40	126	350	18		159	158	301		26	17	1	2	238	1	15	48	228	211		97	90	230	97	123	204	131	14	21		53	83	82	56	308		30	20	63	123	39	120	75	11
58	38	16	365	98	1	40	126	350	17		159	158	301		26	15	1	2	238	1	16	48	228	215		97	92	229	98	123	204	131	14	18		54	83	82	56	310		26	20	63	123	40	120	75	11
57	38	16	365	99	1	40	127	350	16		161	160	301		24	15	1	2	239	1	16	49	228	218		95	91	230	98	123	205	131	14	21		53	83	82	58	312		31	22	61	124	40	120	75	11
56	39	16	365	98	1	40	126	350	18		160	159	302		24	18	1	2	241	1	16	49	229	213		94	92	230	98	123	205	131	14	19		55	83	82	57	307		32	21	62	124	40	120	75	11
57	38	16	365	98	1	40	126	350	18		160	159	302		26	17	1	2	241	1	16	49	229	213		96	92	231	97	123	205	132	14	19		56	83	82	57	311		33	23	61	124	40	120	75	11
57	38	16	366	97	1	40	126	350	18		160	159	298		26	18	1	2	241	1	17	50	229	212		95	92	230	98	123	205	132	14	20		55	83	82	58	307		27	22	63	125	41	121	75	11
58	38	16	366	96	1	40	126	350	19		160	159	300		23	17	1	2	243	1	16	49	231	215		97	92	231	97	122	205	132	14	20		55	83	82	57	302		29	22	63	125	41	121	75	11
58	39	16	366	96	1	40	125	350	19		160	159	298		26	20	1	2	243	1	17	49	231	208		102	88	231	97	122	205	132	14	21		56	83	82	58	311		31	22	63	126	41	122	75	11
58	39	16	366	96	1	41	125	350	20		160	159	299		22	16	1	3	243	1	16	50	232	215		97	91	230	98	122	205	132	14	19		57	85	84	58	308		30	21	64	126	41	122	76	11
60	39	16	366	96	1	41	125	350	18		161	160	300		22	15	1	3	244	1	16	49	233	217		99	90	230	98	122	205	132	14	18		57	85	84	58	301		28	21	64	128	42	124	76	11
60	40	16	367	95	1	41	125	350	18		161	160	295		27	15	1	3	244	1	16	51	233	211		100	90	232	96	122	205	132	14	20		56	85	84	58	298		31	22	63	129	41	125	77	11
58	40	16	367	95	1	41	125	350	19		161	160	294		28	17	1	3	246	1	16	51	235	205		97	92	231	97	122	205	132	14	21		57	85	84	59	301		30	22	64	129	41	125	76	11
58	44	16	370	93	1	41	125	351	17		162	161	295		25	19	1	3	247	1	17	50	236	207		95	93	230	98	122	205	132	14	19		56	85	84	59	302		29	21	65	129	43	125	78	11
59	42	16	370	93	1	41	125	351	18		163	162	295		26	25	1	3	248	1	17	50	236	201		101	91	230	98	122	205	132	14	16		57	85	84	59	305		32	22	64	130	43	126	79	11
60	42	16	371	93	1	43	125	352	16		166	165	294		27	19	1	3	248	2	16	50	236	209		97	93	230	98	123	204	132	14	20		56	85	84	59	302		30	21	65	130	43	126	79	11
64	43	16	371	93	1	45	125	352	15		166	165	291		25	20	1	3	248	2	16	50	236	210		97	92	230	98	123	204	132	14	21		60	86	85	61	303		30	21	65	131	43	127	79	11
63	42	17	370	93	1	45	125	352	18		166	165	286		27	19	1	3	249	2	17	50	237	209		100	89	230	98	123	204	132	14	20		57	86	85	61	300		31	21	65	131	43	127	79	11
65	42	17	370	93	1	47	125	352	18		166	165	287		27	22	1	3	249	2	17	50	237	205		97	93	231	97	123	204	132	14	21		58	86	85	62	301		33	21	65	131	43	126	79	12
65	43	17	371	92	1	47	125	352	17		167	166	292		31	19	1	3	249	2	18	50	237	207		96	93	230	98	123	204	132	14	21		58	86	85	63	299		29	22	65	130	45	127	79	11
67	44	17	372	91	1	47	125	352	16		167	166	289		33	20	1	3	249	3	18	50	237	205		96	93	230	98	123	204	132	14	21		59	86	85	61	303		33	22	65	132	44	128	80	11
66	44	17	372	91	1	47	125	352	17		167	166	289		33	23	1	3	250	3	20	50	237	204		98	92	231	97	123	204	132	14	21		59	86	85	62	302		33	23	65	132	45	128	81	11
65	44	17	372	92	1	47	126	352	17		167	166	289		32	21	1	3	250	3	20	50	237	209		99	92	231	97	123	204	132	14	20		59	86	85	62	297		30	21	68	132	44	128	83	11
66	44	17	373	91	1	47	125	353	16		167	166	294		34	22	1	3	250	3	20	50	237	205		102	90	232	96	123	204	132	14	21		61	86	85	63	302		34	21	68	132	44	128	83	11
65	46	17	374	90	1	47	125	353	16		167	166	292		33	19	1	3	250	3	20	50	237	210		102	89	231	97	123	204	132	14	20		61	86	85	64	297		34	21	68	132	44	128	83	11
65	45	17	374	90	1	47	125	353	16		167	166	291		36	22	1	3	251	3	21	50	237	205		98	93	231	97	123	204	132	14	21		61	86	85	64	295		31	21	68	132	44	128	83	11
68	45	17	374	90	1	47	125	353	14		167	166	293		35	23	1	3	251	3	21	50	237	206		100	91	231	97	123	204	132	14	21		61	86	85	64	301		33	20	68	132	44	128	83	11
65	46	17	374	90	1	47	125	353	16		167	166	290		35	26	1	3	251	3	21	50	237	203		100	92	231	97	123	204	132	14	21		62	86	85	64	297		37	23	67	132	44	128	83	12
66	46	17	374	90	1	47	125	353	15		167	166	290		34	23	1	3	251	3	21	50	237	207		103	91	233	95	123	204	132	14	20		60	86	85	64	299		34	21	68	132	45	128	84	11
65	45	17	374	90	1	47	125	353	17		167	166	287		34	20	1	3	251	3	21	50	237	208		102	93	232	96	123	204	133	14	18		61	86	85	64	299		37	23	67	131	46	128	84	11
65	47	17	374	90	1	47	125	353	13		168	167	289		36	20	1	3	251	3	21	50	237	207		101	93	233	95	123	204	133	14	19		62	86	85	64	303		35	20	70	132	45	128	86	11
67	45	18	374	90	1	48	125	354	16		170	169	289		36	21	1	3	251	3	21	50	237	204		103	93	233	95	123	204	133	14	18		60	86	85	64	293		37	22	69	132	45	128	86	11
67	46	18	375	89	1	48	125	354	16		169	168	284		34	24	1	3	252	3	21	51	237	203		101	93	233	95	123	204	133	14	19		61	86	85	64	300		35	21	70	132	44	128	86	11
67	46	18	375	89	1	48	125	354	16		169	169	292		38	21	1	4	253	4	21	52	238	199		100	94	233	95	123	204	133	14	20		61	86	85	64	299		35	21	71	132	45	128	87	11
67	47	18	376	89	1	48	125	355	14		169	169	284		38	25	1	5	254	4	21	50	240	199		105	91	232	95	123	204	133	14	17		62	87	86	65	295		36	22	70	133	46	128	87	11
67	46	18	376	89	1	48	125	355	15		169	169	286		36	27	2	4	254	4	21	51	239	202		101	93	232	95	123	204	133	14	18		61	87	86	65	294		34	21	71	134	46	129	87	11
67	46	18	376	89	1	48	125	355	15		171	171	282		36	27	2	5	254	4	21	52	239	202		103	91	232	95	123	204	133	14	19		62	87	86	65	298		36	20	71	133	47	129	87	11
68	46	18	376	89	1	48	125	355	14		172	172	282		39	25	2	5	255	4	21	51	240	198		103	93	232	95	123	204	133	14	16		61	87	86	65	300		37	23	70	135	47	129	87	11
67	47	18	376	89	1	48	126	354	15		172	172	278		36	26	2	5	256	4	22	51	241	202		102	92	232	95	123	204	133	14	20		61	87	86	65	299		35	22	70	134	47	129	87	11
68	47	19	375	89	1	48	126	354	15		172	172	283		38	27	2	5	256	4	22	51	241	199		104	90	232	95	123	204	133	14	19		63	87	86	65	297		35	21	71	134	47	129	87	11
69	47	19	375	89	1	48	126	354	13		173	173	286		37	31	2	5	259	4	22	51	243	194		105	91	232	95	122	204	133	14	20		61	88	87	65	295		40	23	70	134	47	129	88	11
68	47	19	375	89	1	48	126	354	15		173	173	285		38	27	2	5	260	4	22	51	244	197		106	91	232	95	122	204	133	14	19		63	89	88	65	294		41	23	69	135	47	129	88	11
69	48	20	375	88	1	48	126	354	15		173	173	281		35	26	2	5	259	4	22	51	243	202		105	93	233	94	122	204	132	14	20		62	89	88	65	296		38	24	69	135	47	129	88	11
69	48	20	375	88	1	48	126	354	14		174	174	284		40	27	2	6	258	4	22	51	243	197		106	92	232	95	122	204	132	14	19		63	89	88	65	298		41	24	69	136	47	130	88	11
72	48	20	375	88	1	48	126	354	12		175	175	281		38	27	2	6	258	4	22	51	243	200		105	93	232	95	122	204	132	14	19		62	89	88	65	293		40	23	70	136	47	130	88	11
69	49	20	376	87	1	48	126	354	14		176	176	285		40	33	2	6	259	4	24	51	244	192		107	91	232	96	123	204	132	14	18		60	89	88	65	296		37	23	70	136	47	130	88	11
72	50	20	378	86	2	48	126	355	13		176	176	284		45	28	2	6	259	4	26	51	244	193		108	90	233	95	123	204	132	14	17		64	89	88	66	292		36	23	70	136	47	130	88	11
73	50	20	378	86	2	48	126	355	12		177	177	287		47	29	2	6	260	4	26	51	245	191		107	91	232	97	123	204	132	14	16		63	89	88	66	295		41	25	68	136	47	130	88	11
71	50	20	378	86	2	48	126	355	14		177	177	281		44	27	2	6	260	4	26	52	245	194		106	91	232	97	124	204	132	14	17		63	89	88	67	293		41	24	69	136	47	130	88	11
71	50	20	378	86	2	48	126	355	14		178	178	278		46	30	2	7	259	4	27	52	245	192		110	89	233	96	124	204	132	14	17		64	89	88	67	289		39	23	70	137	48	131	88	11
72	50	21	377	86	2	48	126	355	14		178	178	284		48	27	2	7	259	4	27	52	245	193		107	92	233	96	124	204	132	14	16		64	89	88	67	294		43	24	69	138	48	132	89	11
72	51	21	378	85	2	48	126	355	14		180	179	275		45	28	2	7	260	4	28	57	245	192		108	90	233	95	123	204	132	14	19		64	89	88	67	296		40	23	71	138	48	132	90	11
73	51	21	378	85	2	48	126	355	13		181	180	279		46	28	2	7	261	4	28	54	246	192		106	91	232	96	123	204	132	14	18		64	89	88	67	289		39	23	71	139	47	133	90	11
72	52	21	379	84	2	48	126	355	14		181	180	275		46	29	2	7	262	4	28	54	247	192		106	92	232	96	123	204	132	14	15		63	89	88	67	289		40	24	72	139	47	133	90	11
71	53	20	380	84	2	48	126	355	13		182	181	272		49	30	2	7	263	4	28	54	247	185		110	89	233	95	123	204	133	14	17		64	90	89	67	297		39	24	72	140	49	133	90	11
74	52	20	380	84	2	50	126	355	13		182	181	274		52	29	2	7	264	5	28	54	248	188		107	92	233	95	123	204	133	14	17		63	90	89	67	292		39	25	71	140	47	134	90	11
74	55	21	379	85	2	50	128	354	11		182	181	276		49	31	2	8	263	4	29	55	248	188		108	92	233	95	123	204	133	14	18		64	91	90	67	290		41	26	71	141	46	135	90	11
77	53	22	378	84	2	50	127	354	12		182	181	274		46	31	2	9	265	4	29	55	249	190		107	93	233	95	123	204	133	14	18		64	91	90	67	290		38	24	72	141	47	135	90	11
75	53	22	378	84	2	50	127	354	13		182	181	277		52	31	3	9	264	4	29	55	249	186		109	90	232	96	123	204	133	14	18		64	91	90	67	293		41	24	74	142	47	135	92	12
75	53	22	378	84	2	50	127	354	14		182	181	274		48	32	3	9	265	4	29	55	250	188		111	90	232	96	123	204	133	14	18		64	91	90	67	296		40	24	74	143	47	136	92	11
77	53	22	378	84	2	51	127	354	13		183	182	277		51	33	3	10	264	5	29	54	250	184		111	90	234	94	123	204	133	14	17		65	91	90	67	297		40	26	73	143	47	136	92	11
77	54	23	377	84	2	51	126	354	14		184	183	275		58	31	3	9	266	4	30	55	251	180		109	91	233	95	123	204	133	14	18		63	92	91	67	289		39	24	75	144	46	137	93	11
77	54	23	377	84	2	51	126	354	14		185	184	275		53	31	3	9	266	4	30	55	251	184		108	92	233	95	123	204	133	14	18		64	92	91	67	294		42	24	75	144	48	136	93	11
78	55	23	377	84	2	51	126	354	11		188	187	274		51	31	3	9	266	4	30	56	251	187		109	91	233	95	123	204	133	14	17		65	93	92	67	289		43	25	74	144	48	136	93	11
79	56	23	378	83	3	51	126	354	12		188	187	269		53	32	3	9	267	4	32	55	252	185		110	91	233	95	123	204	133	14	16		63	93	91	67	283		42	26	74	145	48	137	93	11
79	56	23	378	83	3	51	126	354	13		188	187	264		54	30	3	9	267	4	32	55	252	186		113	88	233	95	123	204	133	18	17		65	93	91	67	286		44	24	76	145	49	137	94	11
79	55	23	379	83	3	51	126	355	13		188	187	269		56	29	3	9	267	4	33	55	252	187		112	88	233	95	123	204	133	18	16		64	93	91	67	287		44	26	74	145	48	137	94	11
80	56	23	380	82	3	51	126	355	12		188	187	268		54	29	3	9	267	4	35	55	252	191		110	90	233	95	123	204	133	18	16		65	94	92	67	286		43	25	76	145	47	137	94	11
79	58	23	381	81	3	51	126	355	11		189	187	267		58	29	3	10	266	4	35	55	252	186		109	91	233	95	123	204	133	18	17		63	94	92	67	290		42	25	75	146	47	138	94	11
79	57	23	381	81	3	51	126	355	12		188	187	267		60	29	3	10	266	4	36	56	251	185		110	93	233	94	122	204	134	18	16		65	94	92	67	287		41	24	76	146	47	138	94	11
83	57	23	381	81	3	54	126	355	12		190	188	268		59	33	3	10	266	4	36	57	251	183		111	93	233	94	122	204	134	18	16		65	94	92	67	286		44	24	77	146	47	138	95	11
85	58	24	381	81	3	56	126	356	11		190	188	268		61	30	3	10	266	4	37	56	251	186		114	90	233	95	123	204	134	18	14		65	94	92	67	289		43	25	76	146	47	138	95	11
85	57	24	381	81	3	56	126	356	11		190	188	271		61	31	3	11	268	4	39	57	253	186		112	92	233	95	123	204	134	18	13		64	94	92	67	289		42	24	77	146	47	138	95	11
87	58	24	381	81	3	58	127	355	12		190	188	272		62	31	3	11	268	4	39	57	253	186		112	91	233	95	123	204	134	18	15		65	94	92	67	287		43	24	78	146	47	138	96	11
88	59	24	382	80	3	58	127	355	11		190	188	271		64	30	3	11	269	4	39	57	254	183		114	91	234	94	123	204	134	18	15		65	94	92	68	285		42	24	78	146	47	138	96	11
87	59	24	382	80	3	58	127	355	12		190	188	268		65	32	3	11	269	4	41	57	254	183		114	90	234	94	123	204	134	18	14		66	94	92	68	285		42	25	77	146	47	138	96	11
87	59	24	382	81	3	58	128	355	11		191	189	266		65	30	3	11	269	4	41	57	254	185		114	91	234	94	124	203	134	18	14		65	94	92	68	286		42	24	78	146	47	138	96	11
87	61	24	384	79	3	58	128	355	11		191	189	266		74	31	3	11	269	4	42	57	254	174		115	91	234	95	125	203	134	18	14		65	94	92	68	287		39	24	78	146	47	138	96	11
87	61	24	385	78	3	58	127	356	11		191	189	268		69	32	3	13	267	4	42	57	254	181		116	89	234	95	125	203	134	18	14		65	94	92	68	284		43	24	78	146	48	138	96	11
88	61	24	385	78	3	58	127	356	9		191	189	266		70	30	3	14	266	4	42	57	254	184		116	89	234	95	125	203	134	18	13		65	95	93	68	280		44	24	78	146	47	138	96	11
88	61	24	385	78	3	58	127	356	10		192	189	267		67	34	3	14	266	4	42	57	253	183		114	90	234	95	125	203	134	18	14		66	95	93	68	287		44	25	78	147	47	138	96	11
88	62	24	386	77	3	59	127	356	10		192	189	268		69	31	3	14	266	4	42	58	253	185		119	89	235	94	125	203	134	18	14		66	95	93	68	281		42	24	78	148	47	139	96	12
89	64	25	386	76	3	59	127	356	10		192	189	265		71	33	3	14	267	4	43	58	254	180		115	91	236	93	125	203	134	18	15		66	95	93	68	281		44	24	78	148	47	138	96	11
89	64	25	386	76	3	59	127	356	10		193	190	265		68	32	3	14	267	5	43	58	254	184		116	91	236	93	125	203	135	18	14		66	96	94	68	282		45	25	78	148	47	138	96	11
89	63	25	386	76	3	59	127	356	11		194	191	263		71	33	3	15	266	5	43	58	254	182		119	90	236	93	125	203	135	18	14		67	96	94	69	283		48	26	77	149	47	139	96	11
90	63	25	386	76	3	59	127	356	10		194	191	259		69	33	3	15	266	5	43	58	254	184		117	91	238	92	125	204	135	18	12		68	96	94	71	282		47	26	77	149	47	139	97	11
91	63	25	386	76	4	59	127	356	11		195	192	261		72	32	3	15	266	5	44	58	254	180		116	91	237	93	125	204	135	18	11		69	96	94	71	281		45	26	78	149	47	139	97	11
91	63	25	386	76	4	59	127	356	11		195	192	266		71	32	3	15	266	5	43	58	254	183		120	90	237	93	125	204	135	18	12		69	96	94	71	282		45	26	78	149	47	139	97	11
93	63	25	386	76	4	59	127	356	8		197	194	259		71	31	3	15	267	5	43	58	255	184		120	88	238	92	125	204	135	18	13		68	96	94	71	284		45	26	77	150	47	140	97	11
91	63	25	386	76	4	59	127	356	11		198	195	256		70	35	3	15	267	5	43	58	254	179		119	90	238	92	125	204	135	18	12		67	97	95	71	284		47	29	76	151	47	141	97	11
91	64	25	386	76	4	59	127	356	10		198	195	260		72	32	3	15	267	5	43	59	254	182		119	90	239	91	125	204	135	18	11		66	96	94	71	285		49	28	76	151	47	140	97	11
91	64	25	386	76	4	59	127	356	9		199	196	253		71	33	3	15	268	5	43	59	255	179		121	90	239	91	125	204	135	18	11		68	96	94	70	281		49	30	74	151	47	141	97	11
92	63	26	385	76	4	59	127	356	10		199	196	260		73	34	3	16	268	5	43	59	255	178		120	90	239	91	125	204	136	18	12		67	97	95	71	284		52	31	76	151	46	141	99	11
94	63	26	385	76	5	58	127	356	10		199	196	262		72	38	3	16	268	6	43	60	255	177		121	90	239	91	125	204	136	18	11		67	98	96	71	279		47	29	78	151	46	140	99	11
94	63	26	385	76	5	58	127	356	10		199	196	257		77	35	3	16	269	8	45	60	255	179		118	92	239	91	125	204	136	18	12		66	98	96	71	278		47	29	78	151	46	141	99	11
95	65	26	385	76	5	58	127	356	6		199	196	255		76	36	3	16	268	8	45	61	255	180		120	90	240	91	125	205	136	18	11		67	98	96	71	276		47	30	78	151	46	141	99	11
93	63	26	385	77	5	58	128	356	10		199	196	260		76	36	3	16	269	8	45	61	255	178		121	91	241	90	126	204	136	18	11		67	98	96	72	276		48	31	77	152	47	142	99	11
95	63	26	385	76	5	58	127	356	9		199	196	260		76	39	3	16	269	8	45	61	255	176		124	90	243	88	126	204	136	18	11		68	98	96	72	277		52	30	77	152	47	142	99	11
96	63	26	385	76	5	60	127	356	10		199	196	253		78	35	3	16	269	8	46	61	255	178		122	92	242	89	126	204	136	18	10		68	98	96	72	280		50	30	78	152	47	142	99	11
96	63	26	385	76	5	60	127	356	10		199	196	262		78	35	3	16	269	8	46	61	255	179		125	90	243	87	126	204	136	18	10		68	98	96	73	278		54	31	77	155	48	143	100	11
96	64	26	386	75	5	61	127	356	10		199	196	259		79	38	3	17	268	8	46	61	255	176		125	90	243	87	126	204	135	18	11		68	98	96	73	282		52	30	79	155	48	142	101	11
97	64	27	385	75	5	61	127	356	11		199	196	261		80	38	3	17	269	8	46	62	255	175		123	91	242	88	126	204	135	18	11		69	98	96	73	281		49	29	79	156	50	143	100	11
97	65	27	385	75	5	61	127	356	10		200	197	260		80	39	3	18	269	8	46	63	255	174		123	91	242	88	126	204	135	18	10		68	98	96	73	279		51	31	79	156	49	143	100	11
98	64	27	385	75	5	62	127	356	11		200	197	261		80	40	3	18	269	8	47	63	255	176		124	90	242	88	126	204	135	18	11		68	98	96	73	279		50	31	79	157	48	144	100	11
98	64	27	385	75	5	62	127	356	11		200	197	258		84	39	3	18	269	8	47	63	255	173		123	91	242	88	126	204	135	18	11		68	98	96	74	276		50	31	79	157	49	144	100	11
98	64	27	385	75	5	62	127	356	11		200	197	260		84	40	3	19	269	8	48	64	255	174		123	92	242	88	126	204	135	18	11		69	98	96	73	273		51	31	79	157	48	145	100	11
99	64	27	385	75	5	62	127	356	10		200	197	260		84	40	3	20	268	8	49	64	255	176		122	92	242	88	126	204	135	18	10		70	98	96	73	280		52	31	79	158	47	146	100	11
99	64	27	385	75	5	62	127	356	10		201	198	257		87	40	3	20	268	8	51	64	255	175		123	92	242	88	126	204	134	18	11		70	98	96	73	276		51	32	79	158	47	146	100	11
98	66	27	386	74	5	62	127	356	10		202	199	257		85	39	3	20	268	8	51	64	255	177		125	91	243	87	126	204	134	18	9		68	98	96	73	274		50	32	79	158	47	146	100	11
102	65	27	386	74	5	64	127	356	9		202	199	262		86	40	3	20	268	8	51	64	255	176		124	91	242	88	126	204	134	18	10		68	99	97	73	275		53	34	78	159	48	146	101	11
101	65	27	386	74	5	64	127	356	10		202	199	256		86	41	3	20	268	8	52	64	255	176		125	90	242	88	126	204	135	18	10		69	99	97	73	273		51	33	79	159	48	146	101	11
100	65	27	386	74	5	64	127	356	11		203	200	256		92	40	3	20	268	8	54	64	255	173		124	91	242	88	126	204	134	18	11		69	99	97	73	278		55	33	79	160	48	146	101	11
101	65	27	386	74	5	65	127	356	11		203	200	251		97	42	3	21	267	8	56	64	255	169		124	91	242	88	126	204	135	18	10		70	99	97	73	278		56	33	79	159	48	146	101	11
102	65	27	386	74	5	66	127	356	11		203	200	254		94	39	3	22	266	8	58	64	255	176		124	91	243	87	126	204	135	18	11		70	99	97	73	277		51	33	79	159	48	146	100	11
103	65	27	386	75	5	66	128	356	9		203	200	256		94	39	3	23	265	8	57	64	255	177		126	89	242	88	126	204	134	18	9		69	99	97	73	274		53	34	79	159	48	146	102	11
103	66	27	386	74	5	67	127	356	10		205	202	249		97	40	3	23	265	8	58	64	255	174		127	90	242	88	126	204	133	18	9		70	99	97	73	277		53	34	79	159	48	146	101	11
104	65	27	386	74	5	67	127	356	10		205	202	256		96	46	3	23	267	8	57	64	255	170		129	89	243	86	125	204	133	18	11		69	99	97	73	275		53	34	79	159	48	146	102	11
103	65	27	386	74	5	67	127	356	11		205	202	257		96	44	3	23	267	9	56	64	255	175		128	90	243	86	125	204	133	18	11		69	99	96	73	276		52	34	79	159	48	146	102	11
103	66	27	386	74	5	67	127	356	8		205	202	252		96	44	3	23	267	9	56	64	255	175		130	89	243	86	125	204	133	18	8		70	99	96	74	272		53	34	79	159	48	147	102	11
103	65	27	386	74	5	67	127	356	11		206	203	253		97	44	3	24	266	9	56	64	255	174		130	90	243	86	125	204	133	18	10		70	99	96	74	278		52	33	79	159	48	146	102	11
103	66	27	387	73	5	67	127	356	11		205	202	250		97	46	3	24	266	9	56	64	255	172		129	89	243	86	125	204	133	18	11		70	99	96	74	277		53	34	79	159	48	146	103	11
107	67	26	388	72	5	68	127	356	9		205	202	251		100	46	2	24	268	9	56	65	255	170		126	91	242	87	125	204	133	18	11		70	99	96	74	277		52	34	79	159	48	146	102	11
104	69	27	388	72	5	68	128	355	10		206	203	250		96	45	3	24	268	9	56	65	255	176		129	89	243	85	125	204	133	18	10		70	99	96	74	277		58	35	79	159	48	146	103	11
104	68	27	388	72	5	68	128	355	11		206	203	254		99	45	3	24	268	9	58	65	255	175		129	91	244	84	124	204	133	18	11		70	99	96	74	269		53	34	80	159	48	146	103	11
105	68	27	388	72	5	68	128	355	9		206	203	250		100	45	3	24	268	9	58	65	255	174		131	88	243	85	124	204	133	18	11		69	99	96	74	271		52	34	80	159	49	146	103	12
104	70	27	390	71	5	68	128	356	9		206	203	250		102	47	3	24	268	10	59	65	255	174		130	90	244	85	124	204	133	18	10		71	99	96	74	274		53	34	81	160	50	146	104	11
104	70	27	390	71	5	68	128	356	9		206	203	249		102	51	3	24	270	10	59	66	255	170		131	89	244	84	124	204	133	18	11		67	99	96	74	278		54	36	80	161	49	147	104	11
105	69	26	390	71	5	68	128	356	10		207	204	249		104	47	3	24	270	11	59	66	255	172		129	91	244	84	124	204	133	18	9		72	99	96	75	273		53	35	81	160	49	146	105	11
104	69	27	390	71	5	68	128	356	9		207	204	248		102	48	3	25	269	11	59	66	255	174		131	89	244	85	125	204	133	18	9		71	99	96	75	274		55	35	81	161	49	147	105	11
104	69	27	390	71	5	68	128	356	10		207	204	246		112	48	4	26	268	11	62	66	256	170		133	89	246	83	125	204	133	18	10		71	99	96	75	275		55	35	81	161	49	147	105	11
105	69	27	390	71	5	69	128	356	10		207	204	249		111	49	4	27	269	11	63	66	257	171		136	89	246	83	125	204	133	18	9		72	99	96	75	275		54	35	81	161	50	147	106	11
106	69	26	390	71	5	68	128	356	9		207	204	252		113	48	4	26	269	11	64	66	257	170		132	90	246	83	125	204	133	18	10		71	99	96	75	276		57	35	81	161	49	147	106	11
105	71	27	390	71	5	69	128	356	8		207	204	249		114	52	4	26	269	11	66	66	256	168		133	90	246	83	125	204	133	18	8		72	99	96	75	273		57	37	80	161	49	147	106	11
108	69	26	390	71	5	70	128	356	9		208	205	246		114	51	4	27	269	11	67	66	257	170		135	89	247	82	125	204	133	18	9		70	99	96	75	274		56	37	80	161	49	147	106	11
106	70	27	390	71	5	69	128	356	8		208	205	249		115	50	4	26	271	11	68	68	257	170		132	91	247	82	125	204	133	18	10		72	100	96	75	271		55	36	81	161	50	147	107	11
105	69	27	390	71	5	69	128	356	10		208	205	251		117	52	4	29	269	11	68	67	257	168		133	90	247	82	125	204	133	18	10		72	99	96	75	276		56	36	81	161	50	147	107	11
108	69	26	390	71	5	70	128	356	9		208	205	244		116	52	5	27	270	11	68	68	257	170		138	87	248	81	125	204	133	18	9		72	99	96	75	274		57	36	82	161	50	147	108	11
107	70	26	390	71	5	70	129	355	10		208	205	245		120	50	5	27	270	12	69	68	257	169		136	89	248	81	125	204	133	18	9		71	99	96	76	264		57	37	82	162	49	148	108	11
108	70	26	391	70	5	70	128	356	9		208	205	247		122	50	5	27	271	12	70	68	257	168		136	89	249	80	125	204	133	18	9		74	100	97	77	275		56	36	82	164	49	150	108	11
108	70	27	390	70	5	70	128	356	10		208	205	249		125	51	5	28	271	13	71	68	259	167		136	89	249	80	125	204	133	18	10		72	101	98	77	269		57	36	82	164	49	150	108	11
108	71	27	390	70	5	70	129	355	10		208	205	248		131	51	5	29	270	13	72	68	259	164		139	90	249	80	125	204	133	18	7		72	101	98	77	265		57	37	82	164	49	150	108	11
108	71	27	390	70	5	70	129	355	10		208	205	245		128	53	5	30	270	14	70	68	259	166		138	88	249	80	125	204	133	18	9		72	101	98	77	270		58	37	82	164	50	150	108	11
108	71	27	390	70	5	70	129	355	10		208	205	251		131	54	5	31	269	15	72	68	259	164		139	88	250	80	125	205	133	18	8		73	101	98	77	269		57	37	82	164	50	150	108	11
108	71	27	390	70	5	70	129	355	10		208	205	250		129	52	5	31	269	15	72	69	259	168		136	89	250	80	125	205	133	18	9		74	101	98	78	268		56	38	82	164	49	150	108	11
110	73	27	392	68	5	72	129	355	10		209	206	248		130	52	5	31	269	15	72	68	259	167		140	88	250	80	125	205	133	18	8		74	101	98	78	271		61	36	82	164	49	150	108	11
111	75	27	392	68	5	72	131	353	9		209	206	247		134	54	7	30	269	17	71	69	259	166		135	90	250	80	125	205	133	18	9		75	101	98	79	268		61	36	82	164	49	150	108	11
112	75	27	392	68	5	74	131	353	10		209	206	246		134	53	7	30	269	17	71	69	259	166		138	90	251	79	125	205	133	18	9		73	101	98	81	270		58	38	81	165	49	151	108	11
114	74	27	392	68	5	74	130	354	8		209	206	249		137	53	7	30	269	17	74	70	259	165		142	87	253	77	125	205	133	18	9		75	101	98	81	267		58	37	82	166	49	152	109	11
112	74	27	392	68	5	74	130	354	10		209	206	247		136	53	7	30	269	17	75	69	259	165		139	87	251	79	125	205	133	18	9		75	101	98	81	270		58	37	83	165	50	151	109	11
113	75	27	392	69	5	75	131	354	8		209	206	249		137	56	7	30	269	17	74	70	259	162		137	89	251	79	125	205	133	18	8		75	101	98	81	265		56	38	83	165	50	151	110	11
114	75	27	394	67	5	76	130	355	9		209	206	249		137	53	7	30	269	17	74	70	259	162		137	89	251	79	125	205	133	18	9		75	102	99	81	262		56	38	83	165	50	151	110	11
115	75	27	394	67	5	76	130	355	8		211	208	246		136	55	7	30	270	18	74	70	260	162		140	88	251	79	125	205	133	18	9		76	101	98	81	268		57	38	83	165	50	151	110	11
116	75	27	394	67	5	76	130	355	7		211	208	249		139	55	7	30	271	18	74	70	260	161		138	89	252	78	125	205	133	18	9		75	101	98	82	264		60	39	82	165	50	151	110	11
114	75	27	394	67	6	76	130	355	9		211	208	240		139	54	7	30	271	18	77	71	260	164		140	86	251	79	125	205	133	18	8		75	101	98	82	268		60	39	82	165	50	151	110	11
114	75	27	394	67	6	76	130	355	9		211	208	244		139	55	7	30	271	18	77	71	260	162		141	86	251	79	125	205	133	18	8		75	101	98	82	269		60	38	83	166	50	151	110	11
115	75	27	394	67	6	77	130	355	9		211	208	247		143	56	7	31	271	18	77	70	261	161		141	85	251	79	125	205	133	18	9		77	101	98	82	270		60	39	83	166	50	151	110	11
117	79	27	396	65	6	78	130	355	6		211	208	240		143	55	7	31	271	19	76	70	261	163		140	86	251	79	125	205	133	18	9		75	101	98	82	268		60	39	83	166	50	151	110	11
117	77	27	396	65	6	79	130	355	9		212	209	243		147	55	7	31	271	19	77	70	261	162		142	84	251	79	125	205	133	18	9		76	101	98	82	261		60	39	83	167	50	152	110	11
117	77	27	397	65	6	79	130	356	8		212	209	248		150	54	7	31	271	19	79	70	261	162		144	83	252	78	125	205	133	18	8		77	102	99	82	270		59	39	84	167	50	152	111	11
118	78	27	397	65	6	80	129	356	8		212	209	242		154	59	7	33	269	19	82	70	261	158		141	85	251	79	125	205	133	18	9		76	102	99	82	266		60	41	82	167	50	152	111	11
118	78	27	397	65	6	80	129	356	8		213	210	242		155	57	7	33	269	19	82	71	260	162		142	84	251	79	125	205	133	18	8		77	102	99	82	263		63	40	83	167	51	151	112	11
118	79	27	398	64	6	80	129	356	8		213	210	243		160	55	8	32	269	19	83	72	260	160		145	81	251	79	125	205	133	18	8		77	102	99	82	270		59	40	83	167	50	152	112	11
120	79	27	398	64	7	79	129	356	7		213	210	247		159	55	8	33	269	19	83	71	261	161		144	82	251	79	125	205	133	18	9		76	102	99	82	264		60	40	83	167	50	152	112	11
119	79	27	398	64	7	79	129	356	8		214	211	242		163	58	8	32	269	19	84	73	260	158		143	83	251	80	126	205	133	18	7		76	102	99	82	265		62	40	83	167	50	152	112	11
120	81	28	398	63	7	79	129	356	7		214	211	242		164	56	8	32	269	20	83	74	260	160		145	83	251	80	126	205	133	20	6		75	102	99	82	266		64	40	83	167	50	152	112	11
121	80	29	397	63	7	79	129	356	8		214	211	243		174	59	9	32	269	20	90	76	259	156		143	83	251	80	126	205	133	20	8		75	102	99	82	266		62	40	83	167	51	152	112	11
121	80	29	397	63	7	79	129	356	8		215	212	245		175	62	10	32	270	20	90	78	257	155		141	85	251	80	126	205	133	20	8		76	102	99	82	267		63	40	84	167	50	152	113	11
121	80	29	397	63	7	79	129	356	8		215	212	243		178	65	10	33	270	20	93	80	257	154		142	84	251	80	126	205	133	20	7		77	102	99	82	266		63	40	84	167	50	152	113	11
122	80	29	397	63	7	79	129	356	7		218	215	236		179	64	10	33	271	20	92	80	258	152		141	85	251	80	126	205	133	20	5		76	102	99	82	265		62	40	84	167	50	152	113	11
123	80	30	396	63	7	79	129	356	6		219	216	237		179	65	10	34	270	20	92	79	258	152		145	83	251	80	126	205	133	20	8		76	102	99	83	263		62	41	83	168	52	152	113	11
125	80	32	394	63	7	79	129	356	7		219	216	238		179	65	10	33	271	20	95	80	258	153		144	83	252	79	126	205	133	20	8		75	103	100	83	266		62	41	83	168	52	152	114	11
124	80	32	395	63	7	79	129	357	7		219	216	238		184	65	11	34	270	21	96	80	257	156		144	83	252	79	126	205	133	20	8		77	104	101	83	265		65	41	83	168	52	152	113	11
125	80	32	395	63	7	80	129	357	7		219	216	239		186	66	11	34	271	21	97	80	258	154		144	84	253	79	126	206	133	20	7		77	104	101	83	265		65	40	83	168	52	152	113	11
126	81	32	395	63	7	81	128	357	7		219	216	243		184	65	11	34	271	22	96	81	258	156		142	85	253	79	126	206	133	20	7		76	104	101	83	267		65	42	82	168	52	152	113	11
127	81	32	396	62	8	81	129	357	6		220	217	237		186	65	11	34	271	22	98	81	258	156		142	85	253	79	126	206	133	20	7		76	104	101	83	263		62	41	83	169	52	152	113	11
129	81	32	396	62	8	84	129	357	7		220	217	239		192	66	11	36	269	22	100	81	258	153		143	84	253	79	126	206	133	20	7		77	104	101	83	261		62	41	83	170	52	153	113	11
130	81	32	396	62	8	84	129	357	5		221	218	241		201	65	11	37	269	22	103	80	259	151		144	84	254	78	126	206	133	20	7		75	105	102	83	261		64	41	83	170	52	153	113	11
130	82	32	396	62	8	84	128	357	6		221	218	237		199	65	11	38	268	23	103	80	259	154		145	84	255	77	126	206	133	20	7		75	105	102	83	264		65	42	82	170	52	153	113	12
129	82	32	396	62	8	84	128	357	7		221	218	237		204	66	11	38	268	23	105	81	259	151		146	83	254	78	126	206	133	22	6		77	105	102	83	264		65	42	82	171	52	153	113	11
130	83	32	396	62	8	85	129	356	7		221	218	236		205	67	11	38	268	23	106	81	259	152		144	85	254	78	126	206	132	22	6		78	105	102	84	265		63	41	83	170	51	153	113	11
131	84	32	397	61	8	86	129	356	7		221	218	239		210	66	11	38	269	23	110	82	259	152		148	83	254	78	126	206	132	22	7		79	105	102	84	265		66	42	82	170	51	153	113	11
132	86	32	398	60	8	86	130	355	6		221	218	233		214	67	11	38	269	23	113	82	259	150		145	84	254	78	126	206	132	22	7		79	105	102	84	262		64	42	83	170	51	153	114	11
132	86	32	398	60	8	87	130	355	7		221	218	237		215	68	11	38	269	24	113	82	259	150		145	85	255	77	126	206	132	22	7		79	106	103	84	262		69	42	83	169	50	153	115	11
132	86	32	398	60	8	87	130	355	7		221	218	235		219	71	12	38	269	24	116	82	259	148		145	85	255	77	126	206	132	22	7		78	106	103	83	262		69	43	82	169	50	153	115	11
132	86	32	398	60	8	87	130	355	7		221	218	235		223	69	12	39	269	24	116	83	259	149		145	85	255	77	126	206	132	22	7		78	106	103	83	265		68	44	81	169	50	153	115	11
134	86	32	398	60	8	88	130	355	6		221	218	236		222	69	12	39	269	24	116	83	259	150		145	85	255	77	126	206	132	22	7		79	106	103	83	265		70	43	81	169	50	153	115	11
134	87	32	398	60	8	89	130	355	6		221	218	236		221	70	12	39	269	24	116	83	259	149		146	85	255	77	126	206	132	22	7		78	106	103	83	263		72	43	81	169	50	153	115	11
136	87	33	398	59	8	89	130	355	6		221	218	235		226	69	12	39	270	24	119	84	259	149		148	84	256	76	126	206	132	22	6		77	106	103	83	260		70	43	81	169	50	153	115	11
135	88	33	398	59	8	89	130	355	6		221	218	233		225	70	12	39	270	24	119	84	259	149		148	84	256	76	125	206	132	22	7		79	106	103	83	261		71	43	81	169	50	153	115	11
138	87	34	397	59	8	91	130	355	7		221	218	237		231	70	12	40	270	24	121	84	259	147		147	84	256	77	125	207	132	24	6		78	106	103	83	265		73	44	80	170	51	154	115	11
140	88	35	396	59	8	91	130	355	5		221	218	237		229	71	12	41	268	24	121	83	259	150		149	84	256	77	125	207	132	24	5		78	106	103	83	262		71	43	82	169	51	153	116	11
141	88	35	396	58	8	91	130	355	7		221	218	239		231	73	13	41	269	24	122	84	259	148		147	85	256	77	125	207	132	24	6		79	106	103	83	260		71	43	84	169	51	153	118	11
142	88	35	396	58	9	90	130	355	7		221	218	237		232	71	13	42	269	24	122	85	259	150		148	84	257	76	125	207	132	24	6		77	106	103	83	259		72	42	84	169	51	153	118	11
143	88	35	396	58	9	90	130	355	6		221	218	236		233	71	13	42	269	24	123	86	259	148		150	82	257	76	125	207	132	24	6		77	106	103	83	259		74	43	84	169	51	153	118	11
143	88	35	396	58	9	90	130	355	6		221	218	237		237	71	13	43	268	24	124	86	259	147		149	83	257	76	125	207	132	24	6		79	106	103	83	262		73	43	83	170	52	153	118	11
144	88	35	397	58	9	92	130	356	6		221	218	235		237	71	13	44	267	24	124	87	259	148		147	84	256	77	125	207	132	26	6		79	106	103	83	263		72	43	84	171	52	153	118	11
144	89	35	397	58	9	92	130	356	5		222	219	235		239	72	13	44	268	24	126	87	259	148		149	83	257	77	126	207	132	27	5		78	106	103	83	262		72	43	84	171	52	153	118	11
145	88	35	397	58	9	93	130	356	5		221	219	235		241	72	13	46	266	25	125	87	259	149		148	84	257	77	126	207	132	26	5		78	106	103	83	262		70	43	84	171	52	153	118	11
146	88	35	397	58	9	93	130	356	5		221	219	233		240	74	13	46	267	25	125	88	259	147		148	85	258	75	125	207	132	26	5		76	107	104	83	258		70	43	84	172	52	154	118	11
146	88	35	397	58	9	94	130	356	6		221	219	239		245	74	13	46	267	26	126	88	259	146		149	84	257	76	125	207	132	26	5		78	106	103	83	264		74	44	83	173	52	154	118	11
146	88	35	397	58	9	94	130	356	6		221	219	237		246	73	13	46	267	26	127	88	259	147		149	85	257	76	124	207	132	26	5		78	107	103	82	260		74	43	84	174	52	154	118	11
147	89	36	396	58	9	94	129	356	6		221	219	239		251	74	13	48	265	27	127	88	259	144		148	85	257	76	124	207	132	26	5		79	106	103	83	261		74	43	84	174	52	154	118	11
146	89	35	397	58	9	94	129	356	6		221	219	237		253	73	13	49	264	27	129	87	259	147		153	83	260	73	124	207	132	26	5		78	107	103	83	261		74	43	84	174	52	154	118	11
148	89	36	396	58	9	95	129	356	6		221	219	240		253	76	13	49	264	27	129	88	259	144		151	85	257	76	124	207	133	26	3		77	106	103	83	262		73	43	84	174	52	154	118	11
152	91	36	397	57	10	96	128	356	5		221	219	235		255	75	14	48	264	27	131	88	259	146		150	85	257	75	123	207	133	26	5		76	106	103	83	261		75	43	84	174	52	154	118	11
154	90	36	397	57	10	99	129	356	6		222	220	235		258	74	14	49	263	27	131	88	259	144		153	85	258	74	123	207	133	26	5		79	107	103	83	263		72	43	85	174	52	154	119	11
154	91	36	397	57	10	99	130	355	6		222	220	237		256	75	14	49	264	27	132	88	260	145		154	83	259	73	123	207	133	26	5		78	107	103	83	263		76	43	85	174	52	154	119	11
155	91	36	397	57	12	98	130	355	5		223	221	235		263	75	15	48	264	28	133	88	260	143		154	83	259	73	123	207	133	26	4		78	107	103	83	260		73	43	85	174	52	154	119	11
159	91	36	397	57	13	100	130	355	6		223	221	236		264	74	15	48	264	28	134	88	260	145		154	84	259	73	124	206	133	26	5		78	107	103	83	257		76	44	84	174	52	154	119	11
159	91	36	397	57	13	100	130	355	6		223	221	229		266	75	15	49	263	28	134	87	260	144		155	83	259	73	124	206	133	28	5		79	107	103	83	259		73	43	85	174	52	154	119	11
159	91	36	397	57	13	100	130	355	6		223	221	235		266	75	16	48	264	28	135	88	260	146		154	84	259	73	124	206	133	28	4		79	107	103	83	261		77	43	85	174	52	154	120	11
160	91	36	397	57	14	101	130	355	6		223	221	234		268	75	17	48	264	28	135	88	260	145		157	81	259	74	125	206	133	28	4		78	107	103	83	262		77	44	84	174	51	154	120	11
160	91	36	397	57	14	101	130	355	6		225	223	232		268	76	16	48	264	28	136	89	260	144		155	83	259	74	125	206	133	28	4		80	107	103	84	260		74	44	85	174	51	154	120	11
160	91	36	397	57	14	101	130	355	5		226	224	229		270	77	16	49	264	28	137	88	261	142		153	85	259	73	124	206	133	32	4		79	108	104	84	252		75	44	85	174	53	154	120	11
160	91	36	397	57	14	101	130	355	6		226	224	226		271	79	16	49	264	28	139	88	261	141		154	85	261	72	124	207	133	32	4		79	108	104	84	262		73	45	84	174	53	154	120	11
160	92	36	398	56	14	101	130	355	6		226	224	228		274	77	16	49	264	28	140	88	261	141		154	85	261	72	124	207	133	32	4		78	108	104	84	259		76	45	84	174	53	154	120	11
161	92	36	398	56	14	102	130	355	6		226	224	232		272	76	16	49	264	28	140	88	261	144		156	85	262	71	124	207	134	32	4		78	108	104	84	255		77	45	84	175	52	154	120	11
163	92	36	398	56	14	104	130	355	6		226	224	232		276	78	16	50	264	29	141	89	260	143		156	83	261	72	124	207	133	32	4		77	108	104	84	261		78	46	83	175	52	154	120	11
163	92	36	398	56	14	104	130	355	6		226	224	232		279	78	16	50	264	29	143	89	260	141		156	83	261	72	124	207	133	34	4		77	108	104	84	260		76	46	84	175	52	154	120	11
164	92	36	398	56	14	104	130	355	5		226	224	226		277	79	16	50	264	29	143	89	260	142		158	81	261	72	124	207	133	36	2		79	108	104	84	260		77	44	85	175	52	154	121	12
163	92	36	398	56	14	104	130	355	6		226	224	229		278	78	16	50	264	29	144	90	260	143		156	84	261	72	124	207	133	36	4		78	108	104	84	257		77	44	85	175	52	154	121	11
164	92	36	398	56	15	105	130	355	6		227	225	228		280	79	16	50	265	29	145	89	261	141		156	83	261	72	124	207	133	36	4		79	108	104	84	258		78	44	85	175	52	154	121	11
165	92	36	398	56	15	106	130	355	6		227	225	226		285	79	16	53	262	29	146	89	261	139		159	81	262	71	124	207	133	36	4		78	109	105	84	257		76	44	85	175	52	154	121	11
165	92	36	398	56	15	106	130	355	6		227	225	230		286	79	17	53	261	29	146	89	261	141		155	84	261	72	124	207	133	36	4		79	109	105	84	248		80	44	85	176	51	155	121	11
165	92	36	398	56	15	106	130	355	6		227	225	228		288	80	17	53	261	29	148	90	260	141		157	83	261	72	124	207	133	36	4		78	109	105	84	255		79	44	85	176	51	155	121	11
165	93	36	398	56	15	106	130	355	5		227	225	226		289	81	17	54	260	29	149	90	260	140		158	82	261	72	124	207	133	36	4		78	109	105	84	259		81	47	82	177	51	156	121	11
169	93	37	397	56	15	109	131	354	6		228	226	227		292	82	17	55	261	30	148	91	260	138		159	81	261	72	124	207	133	36	4		78	109	105	84	255		81	46	83	177	52	155	121	11
170	93	37	397	56	15	110	131	354	6		229	227	223		295	82	17	56	261	30	149	92	261	136		159	81	261	72	124	207	133	36	4		78	109	105	84	258		81	45	84	177	52	155	121	11
171	93	38	396	56	15	110	131	354	6		229	227	228		294	84	17	57	263	30	150	92	262	137		162	79	261	72	124	207	133	36	4		79	109	105	84	255		82	46	83	177	53	155	121	11
171	93	38	395	56	15	110	131	354	6		229	227	228		297	85	18	57	262	30	150	92	262	134		159	81	261	72	124	207	133	36	3		77	109	105	84	259		80	46	84	177	53	155	121	11
173	93	38	395	56	15	112	131	354	6		230	228	225		299	87	18	58	262	30	151	93	262	133		161	80	261	72	124	207	133	36	4		77	109	105	84	259		81	45	84	177	54	155	121	11
175	93	38	395	55	15	113	131	354	6		231	229	224		302	86	18	58	262	31	152	95	261	133		160	80	261	72	124	207	133	36	4		79	109	105	84	258		81	45	84	177	54	155	121	11
175	93	38	395	55	15	113	131	354	6		231	229	228		303	85	18	59	261	32	152	95	262	133		161	80	261	72	123	207	133	36	4		79	109	105	84	258		84	46	83	178	54	155	121	11
175	94	38	395	55	15	113	132	353	6		231	229	230		301	85	18	59	261	32	152	96	262	134		159	82	261	72	124	207	133	36	4		77	110	106	84	255		81	45	84	178	54	155	121	11
175	95	38	395	55	15	113	133	352	6		231	229	226		304	85	18	60	260	32	153	96	262	133		162	80	263	70	124	207	133	36	4		78	110	106	84	254		80	45	84	177	54	155	121	11
176	95	38	395	55	16	112	133	352	6		232	229	224		305	85	18	60	260	32	154	96	262	133		160	81	262	71	124	207	133	36	4		78	110	106	84	251		82	47	82	177	54	155	121	11
179	95	38	395	55	16	114	133	352	5		232	228	227		307	86	18	60	260	33	157	96	262	132		161	82	262	71	124	207	133	38	4		77	110	106	84	255		82	46	83	177	54	155	121	11
178	95	38	395	55	16	114	133	352	6		232	228	226		309	88	18	61	261	34	158	97	262	132		161	80	262	71	124	207	133	40	4		78	110	106	84	255		80	46	83	177	54	155	121	11
181	95	38	395	55	16	117	133	352	6		232	228	226		310	88	19	60	261	34	158	96	262	133		160	81	262	71	124	207	133	40	4		78	110	106	84	257		82	46	83	177	54	155	121	11
181	95	38	395	55	16	117	133	352	6		233	228	224		313	89	19	61	260	35	158	96	262	132		164	78	262	71	124	207	133	40	4		78	110	106	84	250		82	46	83	180	54	158	121	11
181	95	38	395	55	16	117	133	352	6		233	228	226		317	88	19	61	260	35	159	96	262	130		161	81	262	71	124	207	133	40	4		78	110	106	84	255		81	46	83	180	55	158	121	11
181	96	38	395	55	16	117	132	352	6		234	229	223		314	88	19	61	260	35	159	96	262	133		160	82	262	71	124	207	133	40	4		78	110	106	84	253		82	46	83	180	56	158	121	11
181	96	38	395	55	16	117	132	352	6		235	230	221		315	90	19	61	261	35	160	96	262	132		160	81	262	71	124	207	133	40	4		76	110	106	84	257		82	46	83	180	55	158	121	11
184	96	40	393	55	16	118	132	352	6		235	230	221		315	90	19	61	261	35	160	95	262	133		162	81	263	70	123	207	133	40	3		77	110	106	84	257		82	46	83	180	56	158	121	11
184	96	40	393	55	16	118	132	352	6		235	230	221		320	90	19	61	261	35	165	95	262	133		163	82	262	70	122	207	134	40	3		78	110	106	84	253		86	46	83	182	55	160	121	11
186	96	40	393	55	16	120	132	352	6		236	230	218		322	90	19	62	260	35	166	95	262	133		165	81	262	70	122	207	133	40	2		77	111	107	84	250		81	46	83	182	55	160	121	11
188	96	41	392	55	16	120	132	352	4		236	230	220		325	92	19	62	260	35	167	95	262	129		164	81	262	70	121	207	133	40	4		78	111	107	84	254		81	47	82	183	55	161	121	11
188	97	41	392	55	16	120	133	351	5		236	230	222		326	91	19	64	258	35	167	95	262	131		164	81	262	70	121	207	133	40	4		79	111	107	84	255		83	47	82	183	55	161	121	11
188	98	42	392	54	17	120	133	351	6		236	230	227		331	90	19	65	257	35	169	95	262	132		164	81	262	70	121	207	133	40	4		79	111	107	84	254		82	47	82	183	55	161	121	11
189	98	43	391	54	17	120	133	351	6		236	230	225		329	91	19	65	257	35	169	95	262	131		164	82	262	70	121	207	133	40	4		75	111	107	84	253		86	48	81	183	55	161	121	11
191	98	45	389	54	17	120	133	351	6		236	230	225		329	90	19	65	257	35	168	95	262	133		163	82	262	70	121	207	133	42	4		78	111	107	84	253		85	47	82	183	55	161	121	11
191	98	45	389	54	17	120	133	351	6		236	230	224		331	90	19	65	257	35	170	95	262	133		168	80	262	70	121	207	133	42	4		77	111	107	84	258		83	47	82	183	55	161	121	11
192	98	45	389	54	18	120	133	351	5		236	230	223		333	91	19	67	255	35	170	94	262	133		163	82	262	70	121	207	133	42	4		78	111	107	84	253		83	47	82	183	55	161	121	11
192	98	46	388	54	18	120	133	351	6		236	230	225		335	92	19	68	255	35	171	95	262	132		165	81	262	70	121	207	133	42	3		78	111	107	84	255		84	47	82	183	55	161	121	11
192	98	46	388	54	18	120	133	351	6		236	230	219		335	93	19	68	255	35	171	95	262	131		165	80	262	70	121	207	133	42	4		76	111	107	84	253		85	47	82	183	55	161	121	11
193	100	46	389	53	18	121	134	350	6		236	230	223		337	94	19	69	254	35	171	95	262	128		164	82	263	69	121	207	133	42	4		79	113	109	84	249		84	47	82	183	55	161	121	11
195	101	47	388	53	18	122	133	350	6		236	230	222		340	92	19	71	252	35	172	95	262	130		163	82	262	70	121	207	133	44	4		77	113	109	84	250		84	47	82	183	54	161	121	11
196	102	47	388	53	18	123	133	350	5		236	230	218		341	93	19	71	252	35	173	95	262	130		166	82	264	68	121	207	133	44	4		79	113	109	85	252		87	47	82	184	54	161	122	11
196	101	47	388	53	18	123	133	350	6		236	230	221		344	92	19	72	251	35	176	95	262	132		167	80	263	69	121	207	133	46	4		79	113	109	85	252		88	48	81	184	54	161	122	11
197	102	47	388	53	18	124	134	349	6		236	230	221		346	92	19	72	251	35	178	95	262	132		167	80	263	69	121	207	133	46	4		78	113	109	85	250		87	47	82	185	54	161	122	11
198	102	47	388	53	19	123	134	349	6		236	230	225		349	92	19	73	250	36	179	95	262	131		169	79	263	69	120	207	133	46	4		79	113	109	85	250		88	47	82	185	54	161	122	11
198	104	47	388	53	19	123	133	349	5		236	230	222		350	92	19	74	249	37	179	95	262	130		170	80	263	69	120	207	133	46	3		78	113	109	85	249		88	47	82	185	54	161	122	11
200	103	47	388	53	19	124	134	349	4		237	230	224		351	92	19	75	248	38	180	95	262	132		168	80	263	69	120	207	133	46	4		80	113	109	85	253		87	47	83	185	54	161	123	11
201	102	47	388	53	19	124	134	349	6		237	230	222		356	93	19	75	248	40	181	95	262	128		170	78	263	69	120	207	133	46	4		80	113	109	85	246		88	47	83	185	54	161	123	11
202	102	47	388	53	19	124	134	349	5		237	230	221		355	92	19	75	249	40	181	95	263	130		170	78	263	69	120	207	133	46	4		79	113	109	84	247		89	48	82	186	54	161	123	11
201	102	47	388	53	19	124	134	349	6		237	230	224		356	92	19	76	249	40	182	95	264	130		171	77	263	69	120	207	133	46	2		80	113	109	85	247		91	47	83	186	54	161	123	11
202	102	47	389	53	19	124	134	350	4		237	230	224		356	93	19	75	249	40	182	96	263	128		170	79	263	69	120	207	133	46	3		80	113	109	85	250		89	48	82	186	54	161	123	11
201	102	47	389	53	19	124	134	350	5		237	230	225		358	97	19	76	249	40	183	96	263	127		170	79	264	68	120	207	133	46	4		78	113	109	85	253		90	47	83	187	54	161	123	11
201	102	47	389	53	19	124	134	350	5		238	231	226		358	96	19	77	248	40	183	93	264	126		175	77	265	67	120	207	133	46	4		78	113	109	85	247		90	47	83	187	54	161	123	11
206	102	47	389	53	19	127	134	350	5		238	231	221		358	95	19	77	249	41	183	94	264	129		171	79	265	67	120	207	133	46	4		78	113	109	85	250		94	47	83	187	53	161	123	11
206	102	47	389	53	19	127	134	350	5		238	231	223		359	95	20	76	249	41	183	95	264	128		173	78	266	66	120	207	133	46	4		79	113	109	85	249		91	48	82	187	53	161	123	11
206	102	47	389	53	19	127	134	350	5		238	231	220		363	97	20	78	248	41	183	94	264	126		173	77	265	67	120	207	133	46	4		80	113	109	85	251		93	48	82	187	53	161	122	11
206	102	47	389	53	19	127	134	350	5		238	231	219		363	97	20	78	248	41	183	94	264	127		173	78	265	67	119	207	133	46	3		80	113	109	85	253		94	49	82	187	53	161	122	11
207	103	48	388	53	19	127	133	350	5		238	231	222		364	96	21	78	247	41	183	95	264	129		173	78	265	67	119	207	133	46	4		80	113	109	85	243		93	49	82	187	53	161	122	11
208	103	47	388	53	19	127	133	350	5		238	231	221		365	97	21	79	246	41	184	95	264	126		172	79	265	67	119	207	133	48	4		79	114	110	86	251		93	49	82	187	53	161	122	11
209	103	47	388	53	19	128	133	350	5		238	231	217		368	98	21	80	246	42	184	96	264	126		172	79	265	67	119	207	133	52	4		79	114	110	86	249		92	49	82	187	53	161	122	11
210	103	47	388	53	19	129	133	350	4		238	231	221		371	98	21	81	245	42	186	95	264	127		175	78	265	67	119	207	133	52	3		80	114	110	86	247		92	49	82	187	53	161	122	11
210	103	47	388	53	19	129	133	350	5		238	231	221		375	97	22	79	246	43	188	96	264	127		174	78	265	67	118	207	133	54	4		79	114	110	86	248		96	50	81	187	53	161	122	11
212	103	48	387	53	19	130	133	350	5		238	231	219		375	97	23	78	246	43	188	96	264	128		176	77	265	67	118	207	134	54	4		79	114	110	86	248		97	50	81	187	54	160	122	11
213	103	47	387	53	19	130	133	350	5		238	231	222		378	97	23	78	246	43	190	96	264	127		176	77	265	67	118	207	133	54	4		78	114	110	86	247		94	49	82	187	54	160	122	11
213	103	47	387	53	19	130	133	350	5		238	231	225		377	99	23	78	246	43	190	96	264	126		175	78	265	67	118	207	133	54	4		78	114	110	86	243		94	49	82	188	55	160	122	11
214	103	47	387	53	19	131	133	350	5		238	231	222		381	97	24	78	245	43	191	96	264	127		174	79	266	66	118	207	133	56	4		80	114	110	86	249		97	49	82	189	55	160	123	11
217	103	47	387	53	21	131	133	350	4		238	231	220		385	98	24	78	245	44	194	96	264	125		173	79	265	67	118	207	133	56	4		79	114	110	86	245		96	49	82	189	55	160	122	11
216	103	47	387	53	21	131	133	350	5		239	232	222		386	98	24	79	245	44	193	97	265	124		177	76	266	66	118	207	133	56	4		78	115	111	86	245		98	48	82	189	55	160	122	11
217	103	47	387	53	21	132	133	350	5		239	232	220		391	97	24	78	245	44	195	97	264	124		174	78	265	67	118	207	133	60	4		79	115	111	86	246		97	49	82	189	55	160	122	11
219	103	47	387	53	21	134	133	350	5		240	233	219		388	98	24	79	245	44	195	97	265	125		173	79	265	67	118	207	133	60	4		78	115	111	86	243		96	50	81	189	55	160	122	11
220	104	47	388	52	21	135	133	350	5		240	233	218		391	97	24	79	245	44	197	97	265	124		175	78	265	67	118	207	133	60	3		77	115	111	86	245		95	49	82	189	55	160	122	11
220	104	47	388	52	21	135	133	350	5		240	233	221		391	98	25	78	245	45	195	97	265	125		174	78	265	67	118	207	133	60	4		76	115	111	86	243		98	47	82	188	55	160	121	11
221	105	47	388	52	21	136	132	350	5		240	233	218		397	99	25	80	244	45	196	97	265	123		175	78	265	67	118	207	133	62	4		78	115	111	86	245		98	49	82	189	55	160	121	11
222	104	47	388	52	21	137	133	350	5		240	233	220		398	99	25	81	243	46	195	97	265	125		175	78	265	67	117	207	133	62	4		78	115	111	86	246		98	50	81	188	55	160	121	11
223	105	47	388	52	21	138	132	350	5		240	233	216		402	100	25	82	242	46	197	98	265	122		177	76	265	67	117	207	133	66	4		77	116	112	86	246		98	50	81	188	55	160	121	11
223	105	47	388	52	21	138	132	350	5		241	234	216		403	100	25	82	243	46	197	99	265	121		175	77	265	67	118	207	133	66	4		76	116	112	86	244		100	48	81	188	55	160	120	11
225	105	47	388	52	21	140	132	350	5		241	234	217		405	101	25	84	243	46	199	98	266	123		174	78	265	67	118	207	133	66	4		78	116	112	86	246		100	48	81	188	55	160	120	11
225	105	47	388	52	21	140	132	350	5		241	234	220		405	101	25	84	243	46	199	99	266	121		176	77	266	66	118	207	133	68	4		76	116	112	86	244		99	48	81	189	54	161	120	11
226	106	47	389	51	21	141	132	350	5		241	234	217		408	102	25	84	243	46	201	98	266	121		175	77	265	67	118	207	133	72	4		78	118	114	86	239		99	48	81	189	55	161	120	11
226	107	47	389	51	21	141	132	350	5		241	234	221		409	102	25	84	243	46	202	98	266	121		174	78	265	67	118	207	133	72	3		76	118	114	86	240		100	49	80	189	55	161	120	11
226	106	47	389	51	21	141	132	350	5		241	234	220		409	103	25	84	243	47	201	99	266	120		175	78	266	66	118	207	133	72	4		77	118	114	86	238		98	48	81	189	55	161	120	11
228	106	48	388	51	21	142	132	350	5		241	234	214		413	102	25	85	243	47	202	99	266	120		176	77	266	66	118	207	133	72	4		78	119	115	86	240		102	50	80	190	55	162	120	11
228	106	48	388	51	21	142	132	350	5		241	234	220		414	102	25	85	243	47	203	99	266	120		178	75	266	65	118	207	133	74	4		77	119	115	86	238		103	51	79	190	55	162	120	11
228	106	48	388	51	21	142	132	350	5		241	234	219		415	105	25	85	243	48	205	99	266	119		178	76	267	64	118	207	133	74	4		77	119	115	86	241		101	50	80	190	56	161	120	11
230	106	49	387	51	21	142	132	350	5		241	234	216		414	102	25	85	243	47	205	99	266	122		178	77	267	64	118	207	134	74	4		77	119	115	86	241		101	50	80	190	57	161	120	11
232	107	49	386	51	21	142	132	350	5		241	234	218		416	102	25	85	243	47	207	99	266	122		178	76	267	64	118	207	133	76	4		77	119	115	86	243		101	50	80	190	57	161	120	11
233	108	49	386	51	21	143	133	349	5		241	234	217		418	102	25	85	243	48	207	99	266	120		177	77	267	64	118	207	133	78	4		78	119	115	86	239		105	49	80	190	57	161	120	11
233	108	49	386	51	21	143	133	349	5		241	234	222		417	102	26	84	243	49	207	99	266	122		180	76	267	64	118	207	133	78	4		78	119	115	86	243		102	49	80	190	57	161	120	11
234	109	49	387	50	21	144	133	349	5		241	234	219		419	103	26	84	243	49	208	99	266	120		179	75	267	64	118	207	133	78	4		77	119	115	86	239		101	49	80	191	56	163	120	11
234	109	49	387	50	21	144	133	349	5		241	234	216		420	102	26	85	242	50	208	99	266	121		179	75	267	64	118	207	133	80	4		78	119	115	86	244		105	49	80	192	57	162	120	11
234	109	49	387	50	21	144	133	349	5		241	234	219		422	102	26	86	241	50	210	99	266	122		180	75	268	63	118	207	133	80	4		78	119	115	86	239		103	49	80	192	58	162	120	11
236	109	49	387	49	21	145	133	349	5		241	234	215		424	103	26	87	240	50	211	99	266	121		179	75	267	64	118	207	133	80	4		77	119	115	86	239		101	49	80	192	57	163	120	11
238	110	49	388	48	21	147	133	349	5		241	234	214		426	105	26	87	240	50	211	99	266	119		179	76	267	64	118	207	134	82	4		77	119	115	86	236		104	49	80	192	58	162	120	11
240	110	50	387	48	21	148	133	349	5		241	234	219		427	104	26	87	242	51	212	101	266	120		179	75	267	64	118	207	133	82	4		75	119	115	86	240		104	49	80	192	58	163	121	11
240	111	51	387	48	21	148	133	349	5		243	236	216		429	104	26	87	242	52	211	102	266	118		179	76	267	64	118	207	134	82	4		78	119	115	87	239		104	48	80	193	57	164	121	11
241	112	51	388	47	21	149	133	349	5		243	236	217		431	105	28	87	240	52	212	100	266	118		178	76	267	64	118	207	133	84	4		76	119	115	87	239		105	50	80	193	59	163	121	11
242	113	51	389	46	21	150	133	349	5		243	236	221		433	104	28	86	242	52	214	101	267	118		182	74	268	63	118	207	134	86	4		77	120	116	87	238		103	49	81	193	60	163	122	11
244	114	50	390	45	21	151	133	349	5		243	236	217		435	104	28	87	241	52	214	101	267	117		181	76	268	63	118	207	134	88	3		77	120	116	87	236		106	49	81	193	60	163	122	11
244	114	50	390	45	21	151	133	349	5		243	236	215		435	104	29	86	241	52	215	101	267	119		183	73	268	63	118	207	134	88	4		78	120	116	87	242		105	49	81	193	60	163	122	11
245	114	50	390	45	21	152	133	349	5		243	236	217		435	104	29	86	241	52	215	101	267	119		182	75	268	63	118	207	134	88	4		77	120	116	87	237		104	49	81	193	60	163	122	11
245	114	50	390	45	21	152	133	349	5		243	236	217		438	104	30	85	241	52	215	101	267	117		182	75	268	63	118	207	134	90	4		78	120	116	87	240		107	49	81	193	59	164	122	11
246	115	50	390	45	21	153	134	348	5		243	236	217		438	104	29	86	241	52	216	101	267	117		183	74	268	63	118	207	134	90	4		77	120	116	87	241		102	49	81	193	59	164	122	11
248	114	50	389	45	22	153	133	349	5		243	236	213		441	104	30	86	239	52	216	101	267	116		184	73	268	63	118	207	134	90	4		77	120	116	87	237		104	49	81	193	59	164	122	11
248	115	50	389	45	22	153	132	349	5		244	237	214		442	105	31	86	240	52	216	102	267	116		184	73	268	63	118	207	134	92	4		76	120	116	87	241		105	50	80	193	60	163	122	11
248	115	50	390	45	22	153	132	350	4		244	237	214		443	105	33	84	240	52	217	102	267	118		182	75	268	63	118	207	134	92	4		77	120	116	87	239		103	49	81	193	59	164	122	11
248	117	50	391	44	22	153	133	349	4		244	237	214		445	105	33	85	239	52	218	102	267	118		183	75	268	63	118	207	134	92	4		78	120	116	87	241		106	49	81	194	60	163	122	11
248	117	50	391	44	22	153	133	349	4		245	238	216		445	106	33	84	241	53	216	104	267	116		184	74	268	63	118	207	134	92	4		78	120	116	87	241		108	50	80	194	60	163	122	11
248	117	50	391	44	22	153	133	349	4		245	238	214		447	105	33	86	239	53	216	104	267	114		186	73	268	63	117	207	134	92	3		78	120	116	87	239		106	50	81	194	59	164	123	11
249	118	50	391	44	22	153	132	349	3		245	238	214		449	106	32	86	239	54	216	103	267	116		185	74	268	63	117	207	134	92	4		78	120	116	88	240		106	50	81	194	60	163	123	11
250	118	49	390	44	22	153	132	349	3		245	238	214		449	108	33	86	239	54	216	104	266	116		186	74	268	63	117	207	134	92	4		78	120	116	88	238		105	50	81	194	59	164	123	11
251	118	49	390	45	22	155	133	349	3		246	238	214		451	108	33	86	239	54	218	104	266	116		185	74	268	63	117	207	134	94	4		79	120	116	88	240		106	50	81	194	60	163	123	11
254	118	50	389	44	22	156	132	349	3		245	238	216		452	108	33	86	239	54	218	103	267	115		190	72	268	63	116	207	134	96	4		78	120	116	88	237		107	52	82	194	60	163	124	11
253	119	50	390	43	23	156	132	349	4		245	238	215		453	109	33	87	239	54	218	104	266	113		187	73	268	63	116	207	134	96	4		80	120	116	89	236		108	52	82	194	60	163	124	11
254	120	50	391	42	23	157	132	349	4		246	238	210		452	109	33	87	239	54	218	104	266	114		189	72	268	63	116	207	134	98	4		79	120	116	89	235		107	52	82	195	58	164	124	11
255	120	50	391	42	23	158	132	349	4		246	238	213		456	109	34	87	238	54	220	104	266	114		186	74	268	63	116	207	134	98	4		79	120	116	89	237		110	53	82	195	60	163	123	11
256	120	50	391	42	23	159	132	349	4		246	238	212		457	109	35	87	237	54	220	104	266	113		187	73	268	63	116	207	134	100	4		79	120	116	89	239		110	53	82	195	60	163	123	11
256	120	50	391	42	23	159	132	349	4		246	238	214		458	110	35	87	237	55	220	104	266	113		187	73	268	63	116	207	134	100	4		79	120	116	89	238		111	53	82	195	60	163	123	11
257	121	50	391	42	23	160	131	349	4		246	238	211		459	111	35	87	238	55	220	104	266	112		187	73	268	63	116	207	134	100	4		80	120	116	89	233		111	53	82	196	59	164	123	11
261	122	50	391	42	23	164	132	348	4		247	239	209		462	111	35	87	238	56	221	104	266	113		187	74	268	63	116	207	134	100	4		80	120	116	89	239		113	54	81	196	60	163	123	11
261	122	50	391	42	23	164	132	348	4		247	239	214		465	113	35	87	239	56	224	104	266	112		186	74	268	63	116	207	134	100	4		79	120	116	89	239		110	53	82	196	59	164	123	11
262	122	50	391	42	23	165	132	348	4		247	239	216		466	112	36	86	240	56	224	105	266	113		186	74	268	63	116	207	134	100	3		80	120	116	89	236		114	53	81	196	59	164	123	11
263	122	50	391	42	23	166	132	348	4		247	239	207		465	113	35	87	240	56	224	105	266	112		187	73	268	63	116	207	134	100	4		80	120	116	89	235		111	53	82	196	60	163	123	11
263	123	50	392	41	23	166	132	348	4		248	240	214		468	112	36	87	239	57	224	105	266	112		186	74	268	63	116	207	134	100	4		78	120	116	89	240		110	53	82	196	59	164	123	11
263	123	50	392	41	23	166	132	348	4		248	240	215		468	112	36	88	238	57	224	105	266	113		188	73	268	63	116	207	134	100	4		79	120	116	89	237		109	53	82	196	59	164	123	11
263	123	50	392	41	23	166	132	348	4		248	240	212		469	112	36	88	238	57	224	106	266	111		187	74	268	63	115	207	134	100	4		80	120	116	89	234		114	52	82	196	60	163	124	11
264	123	50	392	41	23	167	132	348	4		248	240	213		472	112	36	89	237	58	226	106	266	111		189	73	269	62	115	207	134	102	4		80	120	116	89	239		112	52	83	196	60	163	124	11
264	123	50	392	41	23	167	132	348	4		249	241	214		472	112	36	89	237	59	225	106	266	112		189	72	268	63	115	207	134	102	4		80	120	116	89	235		115	51	83	197	59	164	124	11
264	123	50	392	41	23	167	132	348	4		249	241	207		471	113	36	89	237	58	226	107	265	112		188	73	268	64	116	207	134	104	3		80	120	116	89	238		114	52	83	197	60	163	125	11
264	124	50	392	41	24	167	132	348	4		249	241	209		474	113	36	90	236	58	227	107	265	111		190	73	268	64	116	207	134	104	3		80	120	116	89	238		114	52	83	197	60	163	125	11
267	124	50	392	41	25	168	132	348	4		249	241	212		474	113	36	90	236	58	227	107	265	111		187	74	268	64	116	207	134	104	3		78	120	116	89	238		115	52	83	197	59	164	125	11
268	124	50	392	41	26	169	132	348	4		249	241	211		474	114	36	90	235	59	227	106	265	110		188	73	268	64	116	207	134	104	3		79	120	116	89	236		114	52	83	197	59	164	125	11
268	124	50	392	41	26	169	132	348	4		249	241	209		477	113	36	92	233	59	228	106	265	110		189	72	268	64	116	207	134	104	3		79	120	116	89	230		113	52	83	197	59	164	125	11
270	124	50	392	41	26	169	132	348	4		249	241	209		479	113	36	92	234	59	229	107	265	110		188	74	269	63	116	207	134	106	3		79	120	116	89	236		116	52	83	197	60	163	125	11
270	124	50	392	41	26	169	132	348	4		249	241	209		484	113	36	92	234	61	228	107	265	111		189	72	268	64	116	207	134	106	3		79	120	116	89	235		115	53	82	197	58	164	125	11
270	124	50	392	41	26	169	132	348	4		249	241	210		484	113	36	92	234	61	228	108	265	111		187	74	268	64	116	207	134	106	3		81	120	116	90	235		116	53	82	197	59	163	125	11
271	124	50	392	41	27	168	132	348	4		249	241	213		486	114	36	93	234	61	230	108	265	111		190	72	268	64	116	207	134	106	3		80	120	116	90	232		115	53	82	197	58	164	125	11
273	124	50	392	41	27	170	132	348	4		249	241	211		488	114	36	93	234	61	231	108	265	111		187	74	268	64	116	207	134	108	3		81	120	116	90	237		114	53	82	197	58	164	125	11
273	125	50	392	41	27	170	132	348	3		249	241	211		487	114	36	93	234	61	230	108	265	111		190	73	268	64	116	207	134	108	3		79	121	116	90	235		117	53	82	197	59	163	125	13
274	124	50	392	41	28	169	132	348	4		249	241	211		492	114	36	97	230	61	230	108	265	110		188	74	268	64	116	207	134	108	3		80	121	116	90	234		116	53	82	197	58	164	125	11
274	124	50	392	41	28	169	132	348	4		249	241	211		492	115	36	97	230	61	231	108	265	109		189	73	268	64	116	207	134	108	3		79	121	116	90	237		117	53	82	197	59	163	125	15
276	125	50	393	40	29	169	132	348	4		249	241	213		492	115	37	97	230	61	231	109	265	109		190	73	268	64	116	207	134	110	3		80	121	116	90	237		115	53	82	197	58	164	125	16
278	125	50	393	40	30	169	132	348	4		249	241	211		494	115	37	97	230	61	232	109	265	109		190	74	270	62	116	207	134	110	3		79	121	115	90	234		115	53	82	197	58	164	125	16
279	126	50	394	39	30	170	132	348	4		249	241	208		496	116	37	97	230	61	233	108	265	108		189	74	269	63	116	207	134	110	3		78	121	115	90	232		117	53	82	196	58	163	125	16
280	126	50	394	39	30	171	132	348	4		249	241	213		495	116	37	97	230	61	233	108	265	109		194	72	270	62	116	207	134	112	2		80	121	115	90	237		119	54	81	197	59	163	125	16
280	126	50	394	39	30	171	132	348	4		249	241	208		496	116	37	97	230	61	234	108	265	109		189	74	269	63	116	207	134	112	3		80	121	115	90	232		118	54	81	197	59	163	125	16
281	127	50	394	39	30	172	132	348	3		249	241	212		500	117	38	97	230	61	236	108	265	109		192	71	269	63	116	207	134	114	3		79	121	115	90	235		119	54	81	197	59	163	125	16
283	126	50	394	39	30	174	132	348	4		249	241	204		500	117	38	97	230	61	236	108	265	109		191	72	269	63	116	207	134	114	3		80	121	115	90	237		118	55	81	197	58	164	126	16
283	126	50	394	39	31	174	132	348	4		249	241	211		501	117	38	97	230	61	237	108	265	109		192	72	270	62	116	207	134	114	3		80	121	115	90	232		119	55	81	197	59	163	126	16
284	126	50	394	39	31	175	132	348	4		249	241	209		502	119	38	97	230	62	236	109	264	108		191	72	269	63	116	207	134	116	3		81	121	115	90	233		117	55	81	198	59	164	126	16
285	126	50	392	39	32	174	132	348	4		249	241	209		502	118	38	97	230	61	238	109	264	109		192	71	269	63	116	207	134	116	3		81	122	116	90	236		117	55	81	198	58	165	126	16
287	126	50	391	39	32	176	132	348	4		249	241	214		505	118	38	97	230	61	239	109	264	109		191	72	269	63	116	207	134	118	3		81	122	116	91	232		120	55	81	198	59	164	126	16
287	128	50	393	37	32	176	132	348	4		249	241	212		507	119	39	97	229	61	241	109	264	108		193	71	269	63	116	207	134	118	3		80	122	116	91	233		117	55	81	198	59	164	126	16
287	128	50	393	37	32	176	132	348	4		248	241	209		507	118	39	97	229	61	241	109	264	109		192	71	269	63	116	207	134	118	3		81	122	116	91	232		118	55	81	199	58	166	126	16
288	128	50	393	37	33	175	132	348	4		248	241	209		511	120	39	97	230	62	243	110	264	108		191	72	269	63	116	207	134	118	3		82	122	116	91	231		118	56	81	199	59	165	126	16
291	128	50	393	37	33	177	132	348	3		248	241	208		512	121	39	98	229	62	243	110	264	108		191	72	269	63	116	207	134	120	3		81	122	116	91	231		118	56	81	199	59	165	126	16
292	128	52	391	37	33	177	132	348	4		248	241	211		512	121	39	98	229	62	243	110	264	107		191	72	269	63	116	207	134	122	3		81	122	116	91	234		119	56	81	199	60	165	126	16
292	128	52	391	37	33	177	132	348	4		248	241	213		513	120	39	98	229	62	243	110	264	107		191	72	269	63	116	207	134	122	3		82	122	116	91	233		118	56	81	199	60	165	126	16
292	128	52	391	37	33	177	132	347	4		249	242	211		516	120	40	97	229	62	245	110	264	107		195	70	269	63	116	207	134	122	3		82	122	116	91	233		120	57	80	199	59	165	126	16
294	128	52	391	37	34	177	132	347	4		249	242	208		518	121	40	97	229	63	246	110	264	108		191	72	269	63	116	207	134	122	2		80	122	116	91	233		121	56	82	200	60	165	127	16
296	129	53	391	36	34	178	132	347	4		249	242	213		521	121	40	97	229	65	247	110	264	108		192	71	269	62	116	207	134	122	3		82	122	116	91	232		120	58	80	200	60	165	127	16
295	130	53	391	36	34	177	133	346	4		249	242	207		522	121	40	97	229	66	248	110	264	108		192	72	269	62	115	207	134	122	3		81	122	116	91	232		118	56	82	200	60	165	127	16
299	130	54	390	36	34	178	133	346	4		249	242	211		523	122	40	98	228	66	248	109	264	108		193	71	269	62	115	207	134	122	3		82	122	116	91	231		121	57	81	200	61	165	128	16
301	131	54	391	35	35	178	133	346	4		249	242	208		527	121	40	99	227	66	248	111	264	107		192	72	269	62	115	207	134	128	3		82	122	116	92	231		120	56	82	200	61	165	128	16
302	131	54	391	35	35	179	133	346	4		249	242	211		528	121	40	100	226	66	248	111	264	107		192	72	269	62	115	207	134	132	3		82	122	116	92	231		120	56	82	200	61	165	128	16
306	131	54	391	35	35	182	133	346	3		249	242	206		531	121	40	100	226	66	249	111	264	105		192	72	269	62	115	207	134	132	3		82	122	116	92	233		120	57	81	200	61	165	128	16
306	131	54	391	35	35	182	133	346	3		249	242	209		529	122	40	100	226	66	249	110	264	107		193	72	270	61	115	207	134	134	3		80	122	116	92	231		121	57	81	200	62	164	128	16
305	133	54	392	34	35	182	132	346	4		249	242	210		529	123	40	101	226	67	249	110	264	107		193	72	270	61	115	207	134	134	3		83	122	116	92	231		120	57	81	200	61	165	128	16
307	133	55	391	34	35	182	132	346	3		249	242	210		531	124	40	101	226	68	249	109	264	107		195	71	271	60	115	207	134	136	3		81	122	116	92	230		121	57	81	200	61	165	128	16
306	133	55	391	34	35	182	132	346	4		249	242	210		532	124	41	101	225	68	250	109	264	107		194	72	271	60	115	207	134	136	3		80	123	117	92	232		120	57	81	200	61	165	129	16
308	133	56	390	34	36	181	132	346	4		249	242	210		533	124	41	102	224	68	250	109	264	107		196	72	271	60	115	207	134	138	3		83	123	117	92	233		121	57	81	200	61	165	128	16
310	133	56	390	34	37	181	132	346	4		249	242	210		533	124	41	102	224	68	250	109	264	107		194	72	271	60	115	207	134	138	3		82	123	117	92	231		121	57	81	200	61	165	128	16
310	133	56	390	34	37	181	132	346	4		249	242	208		533	125	41	102	224	68	250	109	264	106		195	72	271	60	116	206	134	138	3		79	124	118	92	234		120	57	81	200	62	165	128	16
310	134	56	390	34	37	181	131	346	4		249	242	210		536	125	41	102	224	68	252	109	264	105		195	72	271	60	116	206	134	138	3		83	124	118	92	224		121	57	81	200	62	165	129	16
310	134	56	390	34	37	181	131	346	4		249	242	211		538	125	41	102	225	69	252	109	264	106		199	71	271	60	116	206	133	138	3		82	124	118	92	228		121	57	81	200	62	165	128	20
310	134	56	390	34	37	181	131	346	4		249	242	210		541	125	41	102	225	69	252	109	264	107		198	70	271	60	116	206	133	138	3		82	126	119	92	226		123	57	81	200	62	165	128	20
311	135	56	390	34	37	182	130	346	4		250	243	209		544	125	41	104	223	69	252	109	264	106		197	71	271	60	116	206	133	138	3		83	126	119	93	225		122	57	81	200	62	165	128	20
312	135	56	390	34	37	183	130	346	4		250	243	208		547	125	42	103	223	69	255	109	264	107		198	70	271	60	116	206	133	138	3		82	126	119	93	226		121	56	81	200	62	165	128	20
315	136	57	390	33	37	184	130	346	3		250	243	206		548	125	42	103	223	70	256	109	264	107		198	71	271	60	116	206	132	138	3		83	126	119	93	230		123	55	81	200	62	165	128	20
316	136	56	390	33	37	185	130	346	4		250	243	209		548	125	42	103	223	70	256	109	264	107		199	71	271	60	116	206	132	138	2		82	126	119	93	228		122	56	81	200	62	165	128	20
317	137	57	389	33	37	185	131	345	4		250	243	205		550	125	42	103	223	72	257	109	264	106		199	71	271	60	116	206	132	138	3		83	127	119	93	226		122	56	81	200	62	165	128	20
317	138	57	390	32	37	185	131	345	4		250	243	211		549	126	42	104	222	72	256	109	264	106		200	70	271	60	116	206	132	140	3		83	127	119	93	226		123	56	81	200	62	165	129	20
317	138	57	390	32	37	185	131	345	4		250	243	207		551	125	42	104	222	72	258	109	264	107		202	71	271	60	115	206	131	140	3		80	126	119	93	223		121	56	81	200	62	165	128	20
317	139	57	390	32	37	185	132	344	4		250	243	208		553	125	42	105	221	72	259	110	264	106		203	69	271	60	115	206	131	142	3		82	126	119	93	228		123	56	81	200	62	165	129	20
319	139	58	389	32	37	185	132	344	3		250	243	211		557	125	42	105	221	72	261	110	264	106		205	70	271	60	115	206	131	142	3		83	126	119	93	226		123	56	81	200	62	165	129	20
318	139	58	389	32	37	185	132	344	4		250	243	208		561	125	42	105	221	73	262	110	264	105		200	71	271	60	115	206	131	142	3		83	126	119	94	225		122	56	81	200	62	165	129	20
319	139	58	389	32	37	186	132	344	4		250	243	211		558	125	42	105	221	72	262	110	264	106		200	71	271	60	115	206	131	144	3		84	127	120	94	224		125	57	80	201	62	166	129	20
320	139	58	389	32	37	186	132	344	3		250	243	211		558	125	42	105	221	72	262	110	264	106		200	71	271	60	115	206	131	144	3		83	127	120	94	227		124	57	80	202	62	166	129	20
319	139	58	389	32	37	186	132	344	4		249	243	208		562	126	42	105	222	73	264	110	265	105		202	71	271	60	115	206	131	146	2		83	127	120	94	225		125	57	80	202	62	167	129	20
319	140	58	390	31	37	186	132	344	4		250	244	206		567	129	43	105	222	73	265	112	264	102		204	69	271	60	115	206	131	152	3		83	127	120	94	228		124	57	80	201	63	166	129	20
322	140	58	390	31	38	185	132	344	4		250	244	210		570	130	43	105	223	73	266	113	264	100		202	70	271	60	115	206	131	152	3		84	127	120	94	230		123	55	81	201	63	166	129	20
322	140	58	390	31	38	185	132	344	4		250	244	209		570	130	43	105	223	73	266	113	264	101		203	70	272	59	115	206	131	152	3		83	127	120	94	228		125	57	80	201	63	166	129	20
322	140	58	390	31	38	185	132	344	4		250	244	208		570	130	43	105	224	73	266	114	264	101		203	70	272	59	115	206	131	154	3		83	127	120	94	224		126	55	80	201	62	166	129	20
323	140	59	389	31	38	185	132	344	4		250	244	206		572	131	43	105	224	74	267	114	264	100		208	69	273	58	114	206	131	156	3		83	127	120	94	223		125	56	79	201	62	166	129	23
324	140	60	388	31	38	185	132	344	4		250	244	210		571	133	43	105	224	74	266	113	264	100		205	70	273	58	115	206	131	158	3		84	127	120	95	226		127	56	79	201	62	166	129	22
327	140	61	387	31	38	186	132	344	3		250	244	208		573	134	43	107	224	74	267	114	265	99		205	70	273	58	114	206	131	158	2		85	127	120	95	223		129	56	79	201	62	166	129	22
326	140	61	387	31	38	186	132	344	4		250	244	205		577	134	43	107	223	74	268	114	264	99		204	70	273	58	114	206	131	158	2		84	127	120	95	219		126	56	79	201	62	166	129	22
327	140	61	387	31	38	187	132	344	4		250	244	209		578	134	43	108	224	74	271	115	265	99		204	70	273	58	114	206	131	158	3		84	127	120	95	225		126	56	79	201	62	166	129	22
328	140	61	387	31	38	188	132	344	4		250	244	209		581	134	43	110	222	75	271	114	265	99		205	69	273	58	114	206	131	160	3		84	127	120	95	227		129	57	78	201	62	166	129	22
329	140	62	386	31	39	188	132	344	4		250	244	203		584	134	43	109	223	75	274	115	265	99		204	70	273	58	114	206	131	160	3		84	127	120	95	220		128	56	78	201	62	166	129	22
332	140	62	386	31	39	188	132	344	3		251	245	206		583	134	43	109	223	75	273	115	265	99		206	68	273	58	114	206	131	162	3		85	127	120	95	226		128	56	78	201	62	166	129	24
331	140	62	386	31	39	188	132	344	4		251	245	208		586	135	43	109	223	76	276	115	265	99		205	69	273	58	114	206	131	164	3		84	127	120	96	223		128	56	78	201	62	166	129	24
331	140	62	386	31	39	188	132	344	4		251	245	206		587	135	43	109	223	76	277	115	265	99		205	70	273	58	114	206	131	166	3		84	127	120	96	225		126	56	78	201	62	166	129	25
331	140	62	386	31	39	188	132	344	4		251	245	207		592	135	44	108	223	76	281	115	265	99		205	70	273	58	114	206	131	166	3		85	127	120	96	225		127	56	78	201	62	166	129	24
331	140	62	386	31	39	188	132	344	4		251	245	204		592	135	44	108	223	78	281	115	265	99		207	68	273	58	114	206	131	166	3		85	128	120	96	219		129	56	78	202	62	166	129	24
333	140	62	386	31	40	188	132	344	4		251	245	207		592	135	44	108	223	78	281	115	265	99		208	69	274	57	114	206	131	166	3		85	128	120	96	220		128	56	78	201	62	166	129	24
336	140	63	385	31	40	189	132	344	3		251	245	208		593	135	44	108	223	78	281	115	265	97		206	69	274	57	114	206	131	166	3		85	128	120	96	223		129	56	78	201	62	166	129	24
338	140	63	385	30	41	189	132	344	4		251	245	205		595	136	44	108	224	78	284	115	265	99		205	70	274	57	114	206	131	166	3		84	129	120	96	221		128	56	78	201	62	166	129	24
338	141	63	385	30	41	189	132	344	4		251	245	208		601	136	44	108	224	79	284	115	265	99		208	69	274	57	114	206	131	166	3		85	128	120	96	223		130	54	78	201	62	166	129	24
341	140	66	382	30	41	189	132	344	4		251	245	208		602	136	45	108	223	80	285	115	265	99		206	69	274	57	114	206	131	168	3		85	128	120	96	219		132	54	78	201	62	166	129	24
342	141	66	383	29	42	188	132	344	4		251	245	209		603	137	45	109	222	80	285	115	265	98		207	69	274	57	113	206	131	168	3		85	128	120	96	222		129	54	78	201	62	166	129	24
344	141	66	384	29	42	190	132	345	3		251	245	203		604	136	44	109	223	80	286	115	265	99		207	70	275	56	113	206	131	168	3		84	128	120	96	221		129	54	78	201	62	166	129	24
345	141	66	384	29	42	191	132	345	3		252	246	206		607	137	45	109	222	80	287	116	264	97		209	70	275	56	113	206	131	170	3		84	128	120	96	220		131	54	78	201	62	166	129	24
347	141	67	383	29	43	192	132	345	3		252	246	208		607	138	46	109	221	80	287	115	264	99		208	70	275	56	113	206	131	170	3		86	128	120	96	222		130	54	78	201	62	166	129	24
350	141	68	382	29	43	193	132	345	2		252	246	209		607	138	46	109	221	80	287	115	264	99		209	70	275	56	113	206	131	170	3		86	128	120	97	221		129	54	78	201	62	166	129	24
350	141	68	382	29	43	194	132	345	3		252	246	207		608	138	46	109	221	81	287	115	264	98		210	70	275	56	113	206	131	170	3		87	129	121	97	223		128	54	78	201	62	166	129	24
351	142	69	382	28	43	194	132	345	3		252	246	203		608	138	46	109	221	81	288	115	264	99		209	70	275	56	113	206	131	172	3		86	129	121	97	219		129	53	78	201	62	166	129	24
353	142	69	382	28	44	194	132	345	3		252	246	207		611	139	46	109	222	81	290	115	264	98		208	70	275	56	113	206	131	172	3		86	129	121	97	218		133	53	78	201	62	166	128	24
354	142	69	382	28	44	195	132	345	3		252	246	205		612	139	46	109	222	82	290	115	264	99		211	70	275	56	113	206	130	174	3		86	129	121	97	216		131	54	78	201	62	166	128	24
355	142	69	382	28	44	196	132	345	3		253	247	206		613	141	46	109	222	82	290	116	263	98		209	70	275	56	113	206	130	174	3		85	129	121	97	222		133	53	78	201	62	166	128	24
356	142	69	382	28	44	197	132	345	3		253	247	207		617	142	46	111	220	86	289	116	263	99		210	69	275	56	113	206	130	174	3		87	129	121	97	219		131	53	78	201	62	166	128	23
357	142	70	381	28	44	197	132	345	3		253	247	207		621	142	46	112	219	88	290	116	263	99		213	70	275	56	113	206	130	174	3		86	129	121	97	222		132	53	78	201	62	166	130	24
357	142	70	381	28	44	197	132	345	3		253	247	201		626	142	46	112	219	89	290	116	263	98		210	70	275	56	113	206	130	176	3		86	130	122	97	219		131	53	78	201	62	166	130	24
360	143	70	382	27	44	200	132	345	3		253	247	200		624	143	46	113	218	89	290	117	262	99		211	69	275	56	113	206	130	176	3		85	131	123	97	219		133	53	78	201	62	166	130	24
361	143	71	381	27	44	200	132	345	3		253	247	204		627	146	46	113	218	91	292	117	262	98		210	70	276	55	113	206	130	176	3		87	131	123	97	214		131	53	78	201	62	166	130	24
361	143	71	381	27	44	200	132	345	3		253	247	205		630	146	46	113	219	91	294	118	262	98		211	70	275	56	113	206	130	176	3		87	131	123	97	215		131	53	78	201	62	166	129	26
362	143	71	381	27	44	200	132	345	2		253	247	207		634	146	46	114	218	91	298	118	262	97		212	69	275	56	113	206	130	180	3		86	131	123	97	218		132	53	78	201	62	166	129	26
363	143	72	380	27	44	201	132	345	3		253	247	205		632	148	46	114	218	91	297	118	262	97		211	68	275	56	113	206	130	180	3		87	131	123	97	212		131	53	78	201	62	166	129	26
363	143	72	380	27	44	201	132	345	3		253	247	205		636	147	46	114	218	91	301	118	262	97		210	70	276	55	113	206	130	180	3		86	131	123	97	217		131	53	78	201	62	166	129	26
364	144	72	381	26	44	202	132	345	3		253	247	207		635	147	47	114	217	91	300	118	262	97		214	69	275	56	113	206	130	182	3		86	132	123	97	217		132	53	78	201	62	166	129	26
364	144	72	381	26	44	202	132	345	3		254	248	205		638	147	47	115	216	91	301	117	262	97		210	69	275	56	113	206	130	184	3		86	132	123	97	219		134	53	78	201	62	166	129	25
366	144	73	380	26	44	203	132	345	3		254	248	206		641	148	47	115	216	91	301	117	262	96		212	69	276	55	112	206	130	184	3		88	132	123	98	218		132	53	78	201	62	166	129	26
367	144	73	380	26	44	204	132	345	3		254	248	204		644	148	48	114	216	92	300	117	262	96		211	69	275	56	113	206	130	186	3		88	132	123	98	217		131	53	78	201	62	166	129	26
368	144	74	379	26	44	204	132	345	3		254	248	202		647	149	48	115	216	92	303	118	262	96		211	68	275	56	113	206	130	186	3		89	133	124	99	216		131	53	78	201	62	166	129	26
369	144	74	379	26	45	203	132	345	3		254	248	205		649	150	48	116	217	92	305	117	263	96		214	66	275	56	112	206	130	186	3		87	133	124	99	215		133	52	78	201	62	166	129	28
369	144	74	379	26	46	203	132	345	3		254	248	199		651	150	48	116	217	93	305	117	263	96		211	69	275	56	113	206	130	186	2		88	133	124	99	219		136	53	77	202	62	166	129	28
370	144	74	379	26	46	204	132	345	3		254	248	202		653	150	48	117	216	93	305	117	263	95		211	68	275	56	113	206	130	186	3		88	134	124	99	218		134	53	77	202	62	166	129	28
373	144	74	379	26	46	207	132	345	3		254	248	201		657	150	48	118	215	93	306	118	263	95		213	68	276	55	113	206	130	186	3		88	134	124	99	212		135	53	77	202	62	166	129	28
374	145	74	379	26	46	208	131	345	3		255	249	200		658	150	48	118	215	93	307	118	263	95		211	69	276	55	113	206	130	186	3		87	134	124	99	217		135	53	77	202	62	166	129	29
374	145	74	379	26	46	208	131	345	3		255	249	200		660	150	48	119	214	93	308	118	263	95		214	67	276	55	113	206	130	188	3		88	134	124	99	215		135	53	77	202	62	166	129	28
378	145	75	378	26	47	209	131	345	3		255	249	200		662	150	48	120	213	93	309	118	263	95		212	68	276	55	113	206	130	188	3		88	134	124	99	219		136	53	77	202	62	166	129	28
378	146	75	379	25	48	209	131	345	3		255	249	201		664	150	48	120	213	93	311	118	263	95		212	68	276	55	113	206	130	188	3		87	134	124	99	213		135	53	77	202	62	166	129	28
379	146	75	379	25	48	210	131	345	3		256	250	200		670	150	49	120	212	93	315	118	263	95		213	68	276	55	113	206	130	188	3		87	135	125	99	214		137	53	77	203	62	166	129	28
380	146	75	379	25	49	209	131	345	3		256	250	204		676	150	50	121	210	94	318	118	263	95		212	68	276	55	113	206	130	188	3		86	135	125	99	209		137	53	77	203	62	166	129	28
382	146	75	379	25	49	210	131	345	2		256	250	204		677	150	50	121	210	94	319	118	263	95		213	67	276	55	113	206	130	190	3		87	135	125	99	213		142	53	77	203	63	166	129	28
382	146	75	379	25	49	211	131	345	3		256	250	199		681	152	50	122	210	94	320	118	263	93		212	68	276	55	113	206	130	190	3		88	135	125	99	208		137	53	77	205	64	167	129	28
382	147	75	380	24	49	211	131	345	3		256	250	201		683	152	51	121	210	94	321	118	263	94		213	68	277	54	113	206	130	192	3		89	135	125	99	212		138	53	77	204	63	167	129	28
383	147	75	380	24	50	210	131	345	3		256	250	201		682	153	50	123	210	95	320	118	263	93		217	68	278	53	114	205	130	194	3		89	135	125	99	211		138	54	77	205	63	167	129	28
383	147	75	380	24	50	210	131	345	3		257	251	203		687	153	51	123	209	96	322	118	263	93		215	68	278	53	114	205	130	194	3		89	135	125	99	214		137	54	77	205	63	167	129	28
383	147	75	380	24	50	210	131	345	3		257	251	201		687	153	51	123	209	96	321	118	263	93		217	67	278	53	114	205	130	194	3		89	135	125	99	212		138	54	77	205	63	167	129	28
385	147	75	380	24	50	212	131	345	3		259	252	199		689	153	51	124	209	96	323	118	263	93		220	67	278	53	114	205	130	194	3		89	135	125	99	213		138	54	77	205	63	167	129	28
385	147	75	380	24	50	212	131	345	3		259	252	200		694	154	52	122	209	96	324	120	263	90		220	66	278	53	114	205	130	196	3		88	135	125	99	212		136	54	77	205	63	167	129	28
387	148	75	381	23	51	214	131	345	3		260	253	199		697	154	52	124	210	96	328	120	263	89		218	68	278	53	114	205	130	196	3		88	135	125	99	211		138	54	77	205	63	167	129	28
388	149	75	381	23	51	215	132	344	3		260	253	201		699	155	53	124	209	96	327	120	264	89		218	68	278	53	114	205	130	196	3		88	135	125	99	214		138	54	77	205	63	167	129	28
390	149	75	381	23	51	216	132	344	2		261	254	197		699	157	52	126	209	96	328	123	262	89		222	67	278	53	114	205	130	196	3		89	135	125	99	210		138	54	77	205	63	167	129	28
390	150	75	381	23	51	217	131	344	3		261	254	198		703	157	54	123	210	96	329	124	262	89		220	68	278	53	114	205	130	196	3		89	135	125	99	216		142	54	77	205	63	167	129	28
391	149	76	380	23	51	217	132	344	3		261	254	199		704	157	54	124	209	96	330	123	262	88		218	68	278	53	114	205	130	196	3		89	135	125	100	216		138	54	77	205	63	167	129	28
392	149	77	379	23	51	217	132	344	3		261	254	199		707	157	55	123	210	97	333	124	262	88		219	67	278	53	114	205	130	196	3		89	135	125	100	210		138	54	77	205	63	167	129	30
395	149	77	379	23	52	217	132	344	2		261	254	198		707	157	55	124	210	97	333	124	263	89		218	68	278	53	114	205	130	198	3		90	136	126	100	209		139	54	77	205	63	167	129	30
394	150	77	379	23	52	217	133	343	3		261	254	199		710	156	55	124	210	97	336	123	264	89		219	68	278	53	113	205	130	198	2		89	136	126	100	209		138	54	77	205	63	167	129	30
398	150	78	378	23	53	218	133	343	3		261	254	198		709	158	55	125	209	97	334	124	263	88		220	68	278	53	113	205	130	200	1		89	136	126	100	210		138	54	77	205	63	167	129	30
398	150	78	378	23	52	220	133	343	3		262	255	199		714	157	55	126	208	97	336	124	263	89		220	68	278	53	113	205	130	200	3		88	136	126	100	208		138	54	77	205	63	167	129	30
400	150	79	377	23	52	221	133	343	3		262	255	199		717	158	56	125	208	98	335	124	263	87		222	66	278	53	113	205	130	200	3		90	136	126	101	209		140	53	77	205	63	167	129	30
401	150	79	377	23	52	222	133	343	3		262	255	196		721	158	56	125	209	98	339	126	262	87		220	68	278	53	113	205	130	200	3		87	136	126	101	209		140	54	77	205	63	167	129	30
402	150	79	377	23	52	223	133	343	3		262	255	198		721	158	56	125	209	99	338	125	263	88		221	67	278	53	113	205	130	200	3		91	136	126	101	208		141	54	77	205	63	167	129	30
403	150	79	377	23	52	224	133	343	3		262	255	200		722	159	56	126	209	99	338	125	263	88		221	68	278	53	112	205	130	202	3		90	136	126	101	209		139	56	75	205	63	167	129	30
406	150	82	374	23	52	224	133	343	3		262	255	198		725	159	58	126	207	99	339	125	263	88		221	68	278	53	113	205	130	202	3		90	136	126	101	208		141	56	75	205	63	167	129	30
407	151	83	374	23	52	225	133	343	3		262	255	199		728	159	58	126	207	99	342	125	263	88		221	67	278	53	113	205	130	202	3		92	136	125	102	209		141	56	75	205	64	166	129	30
407	151	83	374	23	52	225	133	343	3		262	255	200		734	160	58	127	206	100	346	125	262	88		225	67	278	53	113	205	130	204	2		91	137	126	102	208		139	56	75	205	63	167	129	30
408	151	83	374	23	52	226	133	343	3		263	256	199		735	161	58	127	206	101	345	128	261	87		222	66	278	53	113	205	130	204	3		93	137	126	103	209		139	56	75	205	63	167	129	30
408	151	83	374	23	52	226	133	343	3		263	256	198		739	161	58	130	203	101	346	128	261	87		221	67	278	53	113	205	130	204	3		92	137	126	103	205		141	55	75	205	63	167	129	32
412	151	85	372	23	52	226	133	343	3		263	256	197		742	161	59	131	201	101	348	128	261	87		222	66	278	53	113	205	130	204	3		93	137	126	103	205		144	56	74	205	63	167	129	32
413	151	85	372	23	53	227	133	343	3		263	256	194		744	161	59	133	199	101	348	128	261	87		221	67	278	53	113	205	130	208	3		93	137	126	103	206		143	56	74	205	63	167	129	32
414	151	85	372	23	53	228	133	343	3		263	256	198		745	162	59	134	199	102	346	128	261	86		223	66	278	53	112	205	130	208	3		91	137	126	103	209		144	56	74	205	64	166	129	32
415	151	86	371	23	54	228	133	343	3		263	256	196		750	162	60	133	199	102	348	128	261	86		224	66	278	53	113	205	130	208	3		93	137	126	104	203		146	54	75	205	64	166	129	34
415	151	86	371	23	54	228	133	343	3		263	256	199		755	162	61	133	199	102	350	128	262	86		221	67	278	53	113	205	130	208	3		91	137	126	104	208		142	55	75	205	64	166	129	34
416	151	86	371	23	54	229	133	343	3		263	256	196		759	162	61	133	199	102	353	128	262	85		223	66	279	52	113	205	130	208	3		93	137	126	104	209		141	55	75	205	64	166	129	34
417	151	85	371	23	54	229	133	343	3		263	256	199		761	162	61	133	199	103	354	128	262	86		225	65	279	52	114	204	130	208	3		93	137	126	104	207		143	54	75	205	64	166	129	34
418	151	86	370	23	54	229	133	343	3		263	256	197		767	162	61	135	197	103	358	128	262	86		223	67	279	52	114	204	130	208	3		94	137	126	104	206		144	56	74	205	64	166	129	34
418	151	86	370	23	54	229	133	343	3		263	256	198		769	162	61	135	197	104	358	128	262	86		223	67	279	52	114	204	130	210	3		95	137	126	105	205		144	56	74	205	64	166	129	34
420	151	86	370	23	54	231	133	343	3		263	256	196		770	163	61	135	198	104	359	128	263	85		223	67	279	52	114	204	130	212	3		93	137	126	105	207		146	56	74	205	64	166	129	34
421	151	86	370	23	54	232	133	343	3		263	256	198		772	163	61	137	196	103	361	128	263	85		224	66	279	52	114	204	130	212	3		95	137	126	105	204		147	56	74	205	64	166	129	34
421	151	86	370	23	54	232	133	343	3		263	256	197		775	163	61	137	196	103	364	128	263	85		223	67	279	52	114	204	130	212	3		95	137	126	105	204		147	56	73	205	64	166	129	34
421	151	86	370	23	54	232	133	343	3		263	256	200		779	163	62	137	195	104	366	128	263	85		223	67	279	52	114	204	130	212	3		94	137	126	105	204		146	56	74	205	64	166	129	34
423	151	87	369	23	55	231	133	343	3		263	256	196		780	163	62	137	195	105	365	128	263	85		224	66	279	52	114	204	130	212	3		95	137	126	105	206		146	57	73	205	64	166	129	34
424	151	87	369	23	55	232	133	343	3		263	256	193		780	163	62	137	195	105	365	128	263	85		223	67	279	52	114	204	130	214	3		95	137	126	105	205		146	55	74	205	64	166	129	36
424	151	87	369	23	55	232	133	343	3		263	256	199		784	163	63	136	195	106	368	128	263	85		224	67	279	52	114	204	130	216	3		95	137	126	105	206		150	57	72	205	64	166	129	36
425	152	87	369	23	55	233	134	342	3		263	256	196		788	163	65	134	195	106	370	128	263	85		223	67	279	52	114	204	130	216	3		93	137	126	105	203		151	59	72	206	63	166	129	36
427	152	87	368	23	55	235	134	342	3		263	256	195		789	164	64	135	196	107	370	128	263	85		223	67	279	52	114	204	130	218	3		94	137	126	105	200		151	59	72	205	62	166	129	36
428	152	87	368	23	55	236	134	342	3		263	256	196		795	165	65	135	195	109	372	128	263	84		223	67	279	52	114	204	130	218	3		95	137	126	105	203		151	59	72	205	62	166	129	36
428	152	87	368	23	55	236	134	342	3		263	256	195		801	165	65	135	195	111	373	129	263	84		223	67	279	52	114	204	130	218	3		93	137	126	105	204		150	59	73	205	62	166	129	36
428	152	87	368	23	55	236	134	342	3		263	256	197		806	165	66	136	194	113	374	129	263	84		225	66	279	52	114	204	130	220	3		95	137	126	105	204		152	58	73	206	62	166	129	36
431	152	87	368	23	55	239	134	342	3		263	256	199		808	165	66	138	192	113	374	129	263	84		226	66	279	52	114	204	130	220	3		94	137	126	105	206		150	59	72	205	62	166	129	36
432	152	87	368	23	55	240	134	342	3		263	256	197		813	165	68	137	192	115	374	129	264	82		224	67	279	52	114	204	130	220	3		94	137	126	105	202		152	59	72	206	62	167	129	36
435	152	87	368	23	55	243	134	342	3		263	256	196		813	165	67	138	192	115	375	129	264	83		225	67	279	52	113	204	130	220	3		96	137	126	106	204		150	59	72	206	63	167	129	36
436	152	87	368	23	55	244	134	342	3		262	256	199		814	165	67	139	191	115	375	129	264	83		226	66	279	52	113	204	130	220	3		95	137	126	106	205		150	59	72	206	64	167	129	36
436	153	87	369	22	55	244	134	342	3		261	256	196		818	165	67	139	191	117	375	129	264	83		226	67	279	52	113	204	130	220	3		93	137	126	106	203		150	60	72	206	63	167	129	36
438	153	87	369	22	55	246	134	342	3		261	256	197		818	168	67	140	190	119	374	129	263	83		225	67	279	52	113	204	130	220	2		95	137	126	106	206		152	59	72	207	64	168	129	38
439	153	87	369	22	55	247	134	342	3		261	256	191		821	169	68	139	190	120	374	129	263	82		226	66	279	52	113	204	130	220	3		95	137	126	106	205		149	58	72	207	64	168	129	38
439	153	87	369	22	55	247	134	342	3		262	257	194		823	171	68	141	189	120	375	129	263	82		227	65	279	52	113	204	130	220	3		94	137	126	106	205		152	60	72	207	64	168	129	38
438	153	87	369	22	55	247	134	342	3		262	257	199		827	173	69	141	188	120	376	129	263	82		226	66	279	52	113	204	130	222	3		96	137	126	106	205		153	59	72	207	64	168	129	38
439	153	87	369	22	55	247	134	342	3		262	257	195		833	175	70	141	187	121	380	128	263	82		226	66	279	52	113	204	130	222	3		94	137	126	106	204		156	60	71	208	64	168	129	38
443	153	88	368	22	56	248	134	342	3		262	257	197		836	176	71	140	187	123	378	128	263	81		229	66	279	52	112	204	130	222	3		94	137	126	106	205		151	59	71	208	64	168	129	38
443	154	88	368	22	56	248	133	342	3		262	257	198		837	176	71	142	185	122	379	128	263	81		226	67	279	52	112	204	130	224	3		94	137	126	106	201		154	61	71	208	64	168	129	38
444	154	88	368	22	56	249	133	342	3		262	257	194		842	177	72	143	183	124	381	128	263	81		225	67	279	52	113	204	130	224	3		96	137	126	106	201		153	59	71	209	64	169	129	40
444	154	88	368	22	56	249	133	342	3		262	257	194		844	177	74	141	183	124	381	128	263	81		225	67	279	52	113	204	130	224	3		95	137	126	106	200		151	59	71	209	64	169	129	40
446	154	88	368	22	57	249	133	342	3		262	257	196		851	177	75	141	182	125	384	128	263	81		227	65	279	52	113	204	130	226	3		94	137	126	106	202		152	59	71	209	64	169	129	40
447	154	88	368	22	57	250	133	342	3		262	257	197		852	177	74	143	181	125	385	129	263	80		226	66	279	52	113	204	130	228	3		96	137	126	106	204		153	60	70	209	64	169	129	40
448	155	88	368	22	57	251	134	341	3		262	257	196		856	177	74	144	180	125	388	129	263	80		225	67	279	52	113	204	130	230	3		94	137	126	106	203		152	60	70	209	64	169	129	40
450	155	88	368	22	57	251	134	341	3		262	257	198		857	178	74	144	180	125	389	128	263	80		225	67	279	52	113	204	130	230	3		91	137	126	106	203		151	59	71	209	64	169	129	40
450	155	88	367	22	57	251	134	341	3		262	257	195		863	178	75	143	180	125	392	128	263	80		225	67	279	52	113	204	130	232	3		92	137	126	106	204		153	60	70	209	63	169	129	40
451	155	88	367	22	57	252	134	341	3		262	257	195		866	178	74	145	179	125	395	128	263	80		229	66	279	52	113	204	130	232	2		91	137	126	106	203		153	59	71	210	64	169	129	40
453	157	88	367	22	58	254	135	340	3		262	257	197		866	178	74	145	179	125	395	128	263	80		225	67	278	52	113	204	130	232	3		93	137	126	106	203		156	60	70	210	64	169	129	40
455	156	89	366	22	59	253	135	340	3		262	257	197		868	179	75	144	180	125	396	128	263	80		228	67	278	52	113	204	130	232	3		92	137	126	106	202		156	59	71	210	64	169	129	40
458	156	90	365	22	59	255	135	340	3		262	257	198		871	179	76	144	179	125	397	128	263	80		225	67	278	52	113	204	130	234	3		92	137	126	106	202		156	60	70	210	64	169	129	40
459	156	91	364	22	59	255	135	340	3		262	257	194		874	180	77	143	179	126	397	128	263	79		226	67	278	52	113	204	130	234	3		93	137	126	106	205		154	60	70	210	64	169	129	40
461	156	92	363	22	59	256	135	340	3		262	257	195		877	180	76	144	180	128	396	129	263	79		226	66	278	52	113	204	130	234	3		93	137	126	106	205		157	62	68	210	64	169	129	40
462	156	92	363	22	59	257	135	340	3		262	257	195		878	181	76	144	181	128	397	130	263	77		226	66	278	52	113	204	130	234	3		93	137	126	106	204		155	61	69	210	64	169	129	40
467	156	94	361	22	59	257	135	340	2		262	257	197		880	181	77	144	180	128	398	130	263	78		226	66	278	52	113	204	130	234	3		92	138	127	107	201		154	61	69	210	64	169	129	40
469	156	94	360	22	59	259	135	340	2		262	257	194		884	184	78	146	177	128	398	130	262	77		227	66	278	52	113	204	130	234	3		92	138	127	107	199		157	61	69	210	64	169	129	40
469	156	93	360	22	59	259	135	340	3		262	257	195		884	183	78	146	177	128	398	130	262	78		225	67	278	52	113	204	130	234	3		93	138	127	107	203		155	60	69	210	64	169	129	40
469	156	93	360	22	59	259	135	340	3		262	257	196		887	183	78	146	177	128	401	130	262	78		227	67	278	52	113	204	130	234	2		93	138	127	107	204		157	59	69	210	64	169	129	40
470	156	93	360	22	59	260	135	340	3		262	257	195		889	183	78	147	176	128	402	130	262	78		227	66	278	52	113	204	130	234	3		94	138	127	107	202		155	61	68	210	64	169	129	40
472	156	95	358	22	59	260	135	340	3		262	257	194		893	183	79	148	174	128	403	130	262	78		228	66	279	51	113	204	130	234	3		92	139	128	107	200		156	60	69	210	64	169	129	40
472	156	95	358	22	59	260	135	340	3		262	257	196		895	183	78	150	173	128	405	130	262	78		226	67	278	52	113	204	130	236	3		93	139	128	107	200		157	60	69	210	64	169	128	40
473	156	95	358	22	59	261	135	340	3		262	257	196		895	183	78	151	172	128	404	130	262	78		225	67	278	52	113	204	130	236	3		91	139	128	107	201		158	60	69	210	64	169	128	40
475	156	95	358	22	59	261	135	340	3		262	257	196		897	183	78	152	171	129	405	130	262	78		226	67	279	51	113	204	130	236	3		92	139	128	106	199		157	60	69	210	64	169	128	40
475	157	95	359	21	59	261	135	340	3		262	257	195		898	184	78	152	171	130	404	129	262	78		227	66	278	52	113	204	130	238	3		94	139	128	107	200		158	60	69	210	65	169	128	43
476	157	95	359	21	60	260	135	340	3		263	257	195		899	184	79	151	171	130	404	129	262	78		228	67	279	51	113	204	130	238	3		94	139	128	107	199		159	61	68	210	65	169	128	42
477	157	96	358	21	60	260	135	340	3		263	257	190		899	184	79	151	171	131	404	129	262	78		227	67	279	51	113	204	130	240	3		94	139	128	106	201		160	60	68	210	65	169	128	42
481	158	95	358	21	60	263	136	339	3		263	257	197		899	184	79	151	171	131	404	129	262	78		226	67	278	51	113	204	130	242	3		92	139	128	107	202		162	60	68	210	65	169	128	42
482	158	95	358	21	60	264	136	339	3		263	257	195		900	185	79	151	171	132	404	128	262	77		231	66	278	51	112	204	130	242	3		93	139	128	107	203		162	60	68	211	65	169	128	42
482	159	95	358	21	60	264	137	338	3		263	256	196		904	185	79	152	170	133	408	128	262	77		228	67	278	51	112	204	130	242	3		93	139	128	107	201		159	60	68	211	66	169	128	42
483	159	95	358	21	60	264	137	338	2		263	256	198		906	186	79	152	170	133	408	128	262	76		227	67	278	51	112	204	130	242	3		92	139	128	106	199		159	60	69	211	65	169	128	42
482	159	95	358	21	60	264	137	338	3		263	256	196		908	186	82	149	170	133	409	127	262	77		228	66	278	51	112	204	130	242	3		91	139	128	106	197		163	59	69	211	65	169	128	44
482	159	95	358	21	60	264	137	338	3		263	256	194		910	187	81	150	170	133	411	127	262	76		228	67	278	51	113	204	130	242	3		92	139	128	106	201		159	60	69	211	65	169	128	44
484	159	95	358	21	61	264	137	338	3		263	256	195		912	186	81	152	168	133	412	127	262	78		230	67	279	50	112	204	130	244	3		92	139	128	106	198		162	60	69	211	65	169	128	45
484	160	95	359	20	62	264	137	338	3		263	256	195		914	186	81	153	167	134	411	127	262	78		227	67	278	51	112	204	130	246	3		92	139	128	106	195		161	60	69	212	65	169	128	44
484	160	95	359	20	62	264	137	338	3		263	256	196		917	186	82	153	166	134	411	128	262	76		229	66	279	50	112	204	130	248	3		92	139	128	106	200		163	60	69	212	65	169	128	44
486	160	96	358	20	63	263	137	338	3		263	256	195		919	187	82	154	166	134	413	129	261	76		229	66	279	50	112	204	130	248	2		91	139	128	106	200		160	60	69	211	66	169	128	44
488	160	98	356	20	63	263	137	338	3		263	256	196		919	187	82	155	165	135	412	128	262	76		229	66	279	50	112	204	130	248	3		93	139	128	106	200		162	60	70	211	65	169	129	44
490	160	98	356	20	64	263	137	338	3		263	256	194		923	187	82	155	166	136	415	128	263	76		228	67	278	51	112	204	130	248	2		91	139	128	106	199		163	59	70	211	65	169	129	44
492	160	99	355	20	66	262	137	338	3		263	256	195		927	187	83	154	165	137	418	129	262	76		227	67	278	51	112	204	130	248	3		92	139	128	105	198		161	59	70	211	65	169	129	44
494	163	99	356	19	67	262	135	338	3		263	256	191		931	187	83	154	165	138	417	130	262	75		227	67	278	51	112	204	130	250	3		92	139	128	106	201		162	59	70	211	65	169	129	44
494	163	99	356	19	67	262	135	338	3		264	257	196		936	188	86	154	163	140	415	130	262	75		229	67	278	51	112	204	130	250	3		93	139	128	106	198		165	59	70	211	65	169	129	44
494	163	99	356	19	67	262	135	338	3		264	257	195		935	189	85	156	163	139	416	131	262	74		228	67	278	51	111	204	130	250	3		92	139	128	106	197		165	61	68	211	65	169	129	44
495	164	99	356	19	67	263	135	338	2		264	257	196		937	189	85	156	163	140	418	131	262	74		229	67	278	51	112	204	130	252	3		93	139	128	106	202		166	59	69	211	65	169	129	44
495	163	99	356	19	67	263	135	338	3		263	257	193		945	190	85	158	162	141	425	131	262	74		228	67	278	51	112	204	130	258	3		92	139	128	106	199		165	60	68	211	65	169	129	44
495	163	99	356	19	67	263	135	338	3		264	258	196		953	190	85	159	161	144	426	131	262	74		229	67	279	50	112	204	130	258	3		93	139	128	106	200		167	59	69	211	66	169	129	44
496	163	99	356	19	67	264	135	338	3		265	258	194		956	191	85	159	161	143	428	131	262	73		230	67	279	50	112	204	130	258	3		92	139	128	106	196		166	60	68	211	66	169	129	44
496	163	99	356	19	67	264	135	338	3		265	258	191		963	192	87	159	160	143	430	131	262	72		229	67	279	50	112	204	130	260	3		93	139	128	106	200		167	60	68	212	66	170	129	44
498	163	100	355	19	67	265	135	338	3		265	258	193		964	192	86	160	160	144	429	131	262	73		229	67	279	50	112	204	130	260	3		92	139	128	106	197		167	61	67	212	67	168	129	44
499	163	100	355	19	67	266	135	338	3		266	259	192		967	192	89	158	159	145	428	131	262	73		229	67	278	51	112	204	130	260	3		92	139	128	106	199		168	61	67	212	65	170	129	44
502	164	100	355	19	67	267	134	338	3		266	259	194		971	194	90	157	159	144	433	130	262	73		229	67	278	51	112	204	130	262	3		93	139	128	106	197		168	61	67	212	65	170	129	44
502	164	100	355	19	67	267	134	338	3		266	259	191		976	194	91	157	158	146	432	130	262	73		232	66	278	51	113	203	130	262	2		92	139	128	106	198		167	61	67	212	65	170	129	44
504	164	100	355	19	67	269	134	338	3		266	259	192		976	194	91	157	158	146	432	130	262	73		229	67	278	51	113	203	130	262	3		91	139	128	106	199		167	61	68	213	65	171	130	44
508	164	100	355	19	67	271	134	338	3		266	259	194		977	194	92	156	158	146	432	130	262	73		232	65	278	51	113	203	129	262	3		92	139	128	107	196		170	61	68	213	65	171	130	44
512	164	100	355	19	68	273	134	338	3		267	259	194		978	194	92	156	158	146	433	130	262	73		231	67	279	50	113	203	129	262	3		92	139	128	107	193		168	61	68	213	65	171	130	44
515	164	102	353	19	68	273	134	338	2		267	259	190		982	194	92	157	157	146	436	130	262	73		234	65	278	51	113	203	129	262	3		92	139	128	107	201		168	61	68	213	65	171	130	44
515	164	102	353	19	68	274	134	338	3		267	259	191		984	194	92	157	157	148	434	130	262	73		231	66	278	51	113	203	129	264	3		93	139	128	107	195		167	61	68	213	65	171	130	46
516	164	102	353	19	68	274	134	338	2		267	259	192		987	194	92	158	156	149	434	130	262	73		233	66	278	51	113	203	129	264	3		93	140	128	107	196		170	62	67	214	66	171	130	46
517	164	102	353	19	68	276	134	338	3		267	259	189		991	194	92	158	156	149	438	130	262	73		232	66	279	50	113	203	129	264	3		93	140	128	107	196		170	62	67	215	65	172	130	46
518	164	103	352	19	68	276	134	338	3		267	259	192		995	194	92	159	155	150	437	130	262	73		233	67	279	50	113	203	129	264	3		92	140	128	107	195		170	62	67	215	65	172	130	46
524	164	104	351	19	68	278	134	338	2		267	259	190		997	194	92	160	154	150	438	130	262	73		232	66	279	50	113	203	129	264	3		93	140	128	107	193		169	62	67	215	65	172	130	46
524	164	104	351	19	68	279	134	338	3		267	259	191		1000	195	92	161	153	150	440	129	262	73		232	66	279	50	113	203	129	266	3		93	140	128	107	199		171	62	67	215	65	172	130	46
524	165	104	351	19	68	279	133	338	3		267	259	192		1002	195	92	162	152	150	441	129	262	73		232	66	279	50	113	203	129	268	3		92	140	128	108	199		170	62	67	215	65	172	130	46
526	165	104	351	19	68	281	133	338	3		267	259	191		1004	196	93	162	151	151	439	129	262	72		233	65	279	50	113	203	129	268	3		93	140	128	108	198		170	62	67	215	65	172	130	46
527	165	105	350	19	68	281	133	338	3		267	259	192		1005	196	93	163	150	152	439	129	262	72		233	65	279	50	113	203	129	272	3		94	140	128	108	198		171	63	66	215	65	172	130	46
527	165	105	350	19	68	281	133	338	3		267	259	190		1008	196	93	165	148	152	439	129	262	72		232	66	279	50	113	203	129	272	3		93	140	128	108	196		171	63	66	215	65	172	130	46
528	165	105	350	19	68	282	133	338	3		267	259	192		1009	196	93	165	148	152	440	129	262	71		233	66	279	50	113	203	129	272	3		94	140	128	108	197		170	63	66	215	65	172	130	46
530	165	106	349	19	68	283	133	338	3		267	259	189		1013	196	94	165	147	152	443	129	262	72		233	66	279	50	113	203	129	274	3		94	140	128	108	195		170	63	66	215	65	172	130	46
535	165	106	349	19	68	288	133	338	3		267	259	190		1013	196	94	167	147	154	441	130	262	71		234	66	280	49	113	203	129	276	3		93	140	128	108	195		173	63	66	215	65	172	130	46
535	165	106	349	19	68	288	133	338	3		267	259	193		1016	196	95	166	147	154	443	131	262	71		234	66	279	50	113	203	129	276	3		93	140	128	108	194		172	63	66	215	65	172	130	46
536	165	105	349	19	68	288	133	338	3		267	259	193		1016	196	95	166	147	154	442	131	262	71		235	66	279	50	113	203	129	276	3		94	140	128	108	194		170	63	66	215	65	172	130	46
536	165	105	349	19	68	288	133	338	3		267	259	193		1021	196	96	164	147	154	446	131	262	71		236	66	279	50	113	203	129	276	3		93	142	130	108	193		170	63	66	215	65	172	130	46
536	165	105	349	19	68	288	133	338	3		267	259	191		1021	197	96	164	148	154	446	131	262	70		235	66	279	50	114	202	129	276	3		94	142	129	108	194		171	63	66	215	65	172	130	46
539	165	106	348	19	68	290	133	338	3		267	259	195		1023	197	96	165	147	154	446	131	262	70		237	66	279	50	114	202	128	278	3		92	142	129	108	194		170	63	66	215	65	172	130	46
539	165	106	348	19	68	290	133	338	3		267	259	192		1027	198	96	166	146	155	447	131	262	69		236	66	279	50	114	202	128	280	3		94	142	129	108	194		171	63	66	215	66	172	130	46
539	165	106	348	19	68	290	133	338	3		267	259	191		1030	198	98	164	147	158	444	131	263	69		237	65	279	50	114	202	128	282	3		93	142	129	108	195		170	63	66	215	65	172	130	46
539	165	106	348	19	68	290	133	338	3		267	259	193		1034	197	98	164	147	158	448	132	263	69		236	66	279	50	114	202	128	284	3		94	142	129	108	191		172	63	66	215	65	172	130	48
540	165	106	348	19	68	291	133	338	3		267	259	188		1038	197	98	164	147	158	452	131	263	69		236	66	279	50	114	202	128	284	3		95	142	129	109	197		172	63	66	216	66	172	130	48
541	165	106	348	19	68	292	133	338	3		267	259	189		1044	197	98	165	146	161	453	131	263	69		236	66	279	50	114	202	128	286	3		95	142	129	109	191		172	63	66	216	66	172	130	48
542	165	106	348	19	69	291	133	338	3		267	259	186		1047	197	99	166	145	161	455	131	264	68		238	65	279	50	114	202	128	286	3		94	142	129	109	195		174	63	66	217	66	172	130	48
543	165	107	347	19	69	291	133	338	3		267	259	189		1051	198	100	166	144	161	456	131	264	67		236	66	279	50	114	202	128	288	3		95	142	129	109	193		175	63	66	218	66	172	130	48
544	165	107	346	19	69	292	133	338	3		268	260	190		1052	199	101	167	143	161	455	132	264	66		236	66	279	50	114	202	128	288	3		95	142	129	109	195		176	63	66	218	66	172	130	48
546	165	107	346	19	69	294	133	338	3		268	260	186		1054	199	101	168	142	162	455	132	264	66		236	66	279	50	114	202	128	292	3		94	142	129	109	197		174	63	66	218	66	172	130	48
550	166	108	345	19	69	295	134	337	3		268	260	188		1055	200	101	169	141	162	455	132	264	66		236	66	279	50	114	202	128	294	3		93	142	129	109	194		174	63	67	218	66	172	131	49
552	167	108	345	19	69	297	134	337	2		268	260	191		1058	199	103	168	140	162	455	132	264	66		236	66	279	50	114	202	128	296	3		94	142	129	109	196		173	63	67	218	66	172	131	48
555	166	107	345	19	69	297	134	337	3		268	260	192		1061	199	103	169	139	162	457	132	264	66		238	66	279	50	114	202	128	296	3		93	142	129	110	195		173	63	67	218	66	172	131	48
558	166	107	345	19	71	298	134	337	3		268	260	191		1063	199	104	169	138	162	456	132	264	65		237	66	279	50	114	202	128	300	3		93	142	129	109	191		175	63	67	218	66	172	131	48
559	166	107	345	19	71	299	134	337	3		268	260	192		1067	199	105	169	137	163	458	132	264	65		237	66	279	50	114	202	128	300	3		94	142	129	109	193		175	63	67	218	66	172	131	48
559	166	107	345	19	71	299	134	337	3		268	260	188		1066	199	105	169	137	164	458	132	264	66		237	66	279	50	114	202	128	302	3		95	143	130	109	190		174	63	68	218	66	172	132	48
562	166	108	344	19	71	301	134	337	3		268	260	189		1070	199	105	171	135	165	460	133	264	65		238	66	279	50	114	202	128	302	3		94	143	130	108	196		176	63	68	218	66	172	132	48
562	166	108	344	19	71	301	134	337	3		269	261	190		1072	200	105	171	137	165	461	133	265	63		237	65	279	50	114	202	128	302	3		94	143	130	108	192		175	63	68	218	67	172	132	48
563	166	108	344	19	71	302	134	337	3		269	261	190		1074	201	106	171	136	165	461	134	265	62		237	65	279	50	114	202	128	302	3		93	143	130	108	194		174	64	68	218	67	172	132	48
566	166	110	342	19	71	303	134	337	3		269	261	192		1077	202	106	172	136	165	462	134	265	61		238	64	279	50	114	202	128	304	3		94	143	130	108	190		173	64	68	218	67	172	132	48
567	167	111	341	19	71	303	135	336	3		268	261	187		1075	202	105	173	136	165	462	134	264	62		237	65	279	50	114	202	128	304	3		93	143	130	108	194		173	64	68	218	67	172	132	48
569	167	111	341	19	71	304	135	336	2		268	261	188		1077	202	105	173	136	165	464	134	264	62		239	64	279	50	114	202	128	308	3		95	143	130	108	193		173	64	68	218	67	172	132	48
568	167	111	341	19	71	304	135	336	3		268	261	183		1078	203	106	172	136	165	464	134	264	61		239	65	279	50	114	202	128	310	3		95	143	130	108	195		174	64	68	218	67	172	132	48
571	167	111	340	19	71	307	135	336	3		268	261	188		1079	204	105	173	137	165	466	134	264	62		237	65	279	50	114	202	128	310	3		93	143	130	108	193		173	64	68	218	67	172	132	48
571	167	111	340	19	71	307	135	336	3		268	261	187		1084	203	107	172	136	165	468	134	264	62		238	65	279	50	114	202	128	310	3		92	143	130	108	190		174	64	68	218	67	172	132	48
571	167	111	340	19	72	307	135	336	3		268	261	188		1091	205	107	174	136	168	468	134	264	62		238	65	279	50	114	202	128	310	3		93	143	130	108	191		176	63	68	219	67	172	132	48
573	168	111	340	19	73	307	136	335	3		268	261	187		1095	205	108	175	134	168	471	134	264	62		239	65	279	50	113	202	128	310	3		94	143	130	108	192		174	64	68	218	67	172	132	48
573	170	111	340	19	73	307	135	335	3		268	261	190		1099	205	108	176	133	168	472	134	264	62		238	65	279	50	114	202	128	312	3		94	144	130	108	193		175	64	68	218	67	172	132	48
573	170	111	340	19	73	307	135	335	3		268	261	183		1101	205	108	176	133	168	474	134	264	62		239	65	280	49	114	202	128	316	3		93	144	130	108	192		175	63	68	218	67	172	132	48
575	170	111	340	19	73	308	135	335	2		268	261	187		1105	206	108	177	132	168	477	133	264	62		240	65	280	49	114	202	128	316	3		94	144	130	108	195		175	64	68	218	67	172	132	50
575	170	111	340	19	74	307	135	335	3		268	261	186		1112	206	108	178	131	168	480	133	264	62		239	65	280	49	114	202	128	316	3		94	144	130	108	189		177	64	68	218	67	172	132	50
575	171	111	340	19	74	307	135	335	3		269	262	187		1117	206	109	178	130	168	480	133	264	62		239	65	280	49	114	202	128	316	3		94	144	130	108	191		175	64	68	217	67	172	132	50
577	171	111	340	19	76	307	135	335	3		269	262	186		1125	206	109	179	129	169	483	133	264	62		239	65	280	49	114	202	128	318	3		94	144	130	108	193		174	64	68	218	67	172	132	50
580	171	111	340	19	76	310	135	335	3		270	262	187		1128	206	110	178	129	170	486	133	264	62		240	65	280	49	114	202	128	318	3		94	144	130	108	192		174	64	68	218	67	172	132	50
580	174	111	340	19	76	310	135	334	2		270	262	188		1130	206	110	178	129	170	488	133	264	62		240	64	280	49	114	202	128	320	3		93	145	130	108	193		176	64	68	218	67	172	132	50
581	171	111	340	19	77	309	135	334	3		270	262	189		1133	206	111	178	128	170	489	133	264	62		239	65	280	49	114	202	128	322	3		93	144	130	108	195		175	64	68	218	67	172	132	50
581	173	111	340	19	77	309	135	334	3		270	262	183		1137	207	111	179	127	171	490	133	264	61		239	65	280	49	114	202	128	322	3		94	144	130	108	189		175	64	68	218	67	172	132	50
585	173	112	338	19	78	310	135	334	3		270	262	188		1140	207	112	179	127	171	491	133	264	60		239	65	280	49	114	202	128	322	3		93	144	130	108	196		175	64	68	218	67	172	132	50
586	173	112	338	19	78	311	135	334	3		272	263	185		1148	210	112	180	127	171	496	133	264	59		240	65	280	49	113	202	128	324	3		93	145	130	108	192		174	64	68	218	67	172	132	50
587	173	113	337	19	78	311	135	334	3		272	264	185		1150	209	112	180	127	171	499	133	264	61		240	65	280	49	113	202	128	324	3		93	145	130	108	191		174	64	68	218	67	172	132	50
588	174	113	337	19	78	312	135	334	2		273	264	186		1154	211	113	179	127	171	500	133	264	60		240	65	280	49	113	202	128	324	3		93	144	130	108	194		175	64	68	218	67	172	132	50
588	173	113	337	19	79	312	135	334	3		273	264	185		1156	211	113	179	127	172	500	133	264	60		241	65	280	49	113	202	128	326	2		93	144	130	108	192		174	64	68	218	67	172	132	50
591	174	114	335	19	80	312	136	333	3		273	264	184		1161	212	113	181	125	172	501	133	264	60		240	65	280	49	113	202	128	326	3		92	144	130	108	192		174	64	68	218	67	172	132	52
591	175	114	335	19	80	312	137	332	3		273	264	181		1164	213	113	181	125	173	504	134	263	60		240	65	280	49	113	202	128	328	3		92	144	130	108	190		175	64	68	218	68	172	132	52
591	175	114	334	19	80	312	137	332	3		272	264	186		1172	214	114	180	125	176	503	134	263	60		242	65	280	49	113	202	128	328	3		92	145	131	108	192		176	63	68	218	68	172	132	52
594	176	114	334	19	80	313	138	331	3		272	264	182		1173	214	115	180	125	176	504	135	263	60		240	65	280	49	113	202	128	330	3		92	145	131	108	188		175	64	68	218	69	172	132	52
599	176	114	332	19	80	315	138	331	2		271	264	181		1174	214	115	180	125	177	505	135	263	60		241	65	280	49	113	202	128	332	3		93	145	131	108	188		176	64	68	219	71	172	132	54
599	176	114	332	19	80	316	138	331	3		273	265	185		1176	214	115	181	124	177	506	135	263	60		240	65	280	49	113	202	128	332	3		92	145	131	108	191		176	64	68	219	70	172	132	54
600	176	114	332	19	80	317	138	331	3		273	265	184		1180	215	115	182	124	177	509	136	263	60		240	65	280	49	113	202	128	334	3		91	145	131	108	195		176	65	68	219	70	172	132	54
600	176	114	332	19	80	317	138	331	3		273	265	182		1184	215	115	185	123	177	511	136	264	60		240	65	280	49	113	202	128	334	3		92	145	131	108	193		176	65	68	220	70	173	132	54
600	176	114	332	19	80	317	138	331	3		273	265	183		1185	215	115	186	122	178	511	136	264	60		241	65	280	49	113	202	128	338	3		91	145	131	108	190		175	65	68	219	71	172	132	54
602	176	114	332	19	80	319	138	331	3		273	265	184		1185	215	115	186	122	179	511	136	264	60		240	65	280	49	113	202	128	338	3		91	146	131	108	192		175	65	68	219	71	172	132	54
604	177	114	332	19	81	319	137	331	3		273	265	182		1187	216	115	186	122	179	513	136	264	60		240	65	280	49	113	202	128	338	3		91	147	131	108	194		176	65	68	219	71	172	132	54
605	177	114	332	19	81	320	137	331	3		272	265	181		1191	216	115	186	122	179	515	136	264	60		240	65	280	49	113	202	128	338	3		90	148	132	108	192		176	65	68	219	71	172	132	54
607	177	114	332	19	82	320	137	331	3		273	265	184		1192	216	116	185	122	179	515	136	264	60		240	65	280	49	113	202	128	338	3		92	148	132	108	191		177	65	68	219	72	172	132	54
609	177	114	331	19	82	322	137	331	3		272	265	180		1194	217	116	186	121	180	514	137	263	60		240	65	280	49	113	202	128	338	3		91	148	132	108	190		175	65	68	219	72	172	132	54
609	177	114	331	19	82	322	137	331	3		273	265	182		1194	217	116	186	121	180	514	137	263	60		241	65	281	48	113	202	128	340	3		92	148	132	108	192		177	65	68	219	72	172	132	54
610	177	114	331	19	82	323	137	331	3		273	265	186		1197	217	116	186	121	181	517	137	263	60		241	65	281	48	113	202	128	340	3		90	148	132	108	190		177	65	68	219	72	172	132	56
611	177	115	330	19	82	323	137	331	3		273	265	184		1201	217	116	187	120	181	520	137	263	60		243	65	280	48	111	202	128	340	3		91	148	132	108	190		179	65	67	219	72	172	132	56
612	177	115	330	19	82	324	137	331	3		274	265	181		1205	217	116	187	120	181	524	137	263	60		243	65	280	48	111	202	128	340	3		92	148	132	108	193		180	65	67	219	72	172	131	56
612	178	115	330	19	82	324	136	331	3		274	265	184		1206	217	116	187	120	181	525	137	263	60		244	65	281	47	111	202	128	342	3		92	148	132	108	193		180	65	67	219	72	172	131	56
612	178	115	330	19	82	324	136	331	3		274	265	179		1208	217	116	188	119	181	526	137	263	60		244	65	281	47	111	202	128	342	3		92	149	133	108	191		179	65	67	219	72	172	131	56
615	178	114	330	19	82	326	136	331	3		274	265	185		1209	217	116	188	119	181	527	137	263	60		243	65	280	48	111	202	128	344	3		91	149	133	108	189		181	65	67	220	72	172	131	56
617	178	115	329	18	82	326	136	331	3		274	265	182		1214	217	116	189	118	181	529	137	263	60		244	64	280	48	111	202	128	350	3		91	149	133	108	188		180	65	67	220	72	172	131	56
619	177	116	328	18	82	327	137	331	3		274	265	182		1216	217	118	187	118	181	529	137	263	60		244	65	281	47	111	202	128	350	3		91	149	133	108	189		180	65	67	220	72	172	131	56
620	177	116	328	18	82	328	137	331	3		274	265	183		1217	219	118	187	118	181	530	137	262	60		245	64	281	47	111	202	128	350	3		92	149	133	108	189		181	65	67	220	72	172	131	56
621	177	116	328	18	82	329	137	331	3		273	265	181		1218	220	118	188	117	181	530	138	261	60		244	65	281	47	111	202	128	356	3		92	150	134	108	188		182	64	67	222	72	173	131	56
623	178	116	328	17	82	330	136	331	3		274	265	180		1220	221	119	187	117	181	531	138	261	59		245	64	281	47	111	202	128	356	3		91	150	134	108	188		182	64	67	221	73	173	131	56
625	178	115	328	17	82	331	136	331	3		273	265	184		1224	222	120	186	118	183	532	139	261	59		245	65	281	47	111	202	128	360	3		92	151	135	108	190		180	64	67	221	73	173	131	56
627	179	114	328	17	82	332	135	331	3		274	265	181		1232	222	121	185	118	184	537	139	261	59		244	65	281	47	111	202	128	362	3		91	151	135	108	188		182	65	66	221	73	173	131	58
631	180	114	328	17	83	334	136	330	3		274	265	183		1231	222	121	185	118	185	536	139	261	59		245	65	281	47	111	202	128	366	3		89	151	135	108	186		183	64	67	221	73	173	131	58
632	180	114	328	17	83	335	136	330	3		274	265	182		1234	222	121	185	118	185	539	139	261	59		245	65	281	47	111	202	128	366	3		90	151	135	108	189		182	64	67	221	73	173	131	58
635	180	114	327	17	83	336	136	330	3		274	265	182		1242	222	121	185	118	186	541	139	261	59		245	65	281	47	111	202	128	366	3		90	151	135	108	189		182	64	67	222	73	173	131	58
637	180	114	327	17	83	338	136	330	3		274	265	182		1242	222	121	185	118	186	541	139	261	59		245	65	281	47	111	202	128	366	3		91	151	135	108	188		180	65	67	221	73	173	131	58
641	180	113	327	17	83	339	136	330	3		274	265	181		1248	222	122	184	118	190	540	139	261	59		247	64	281	47	111	202	128	368	3		91	151	135	108	185		182	64	67	221	73	173	131	58
640	180	114	327	17	83	339	136	330	3		274	265	182		1249	222	122	184	118	190	541	139	261	59		247	65	282	46	111	202	128	370	3		91	151	135	108	189		184	64	67	222	74	173	132	58
640	180	114	327	17	83	339	136	330	3		274	265	180		1252	222	122	186	116	190	542	139	261	59		247	65	281	47	111	202	128	370	3		91	151	135	108	187		182	64	67	222	74	173	131	60
640	180	114	327	17	83	339	136	330	3		274	265	180		1255	222	123	185	116	191	542	139	261	59		248	65	281	47	109	202	128	372	3		88	151	135	108	192		182	64	67	222	74	173	131	60
640	180	114	327	17	83	339	136	330	3		274	265	179		1257	222	123	186	116	192	543	140	261	59		248	65	281	47	109	202	128	372	3		90	151	135	108	187		185	64	67	222	74	173	131	60
640	180	114	327	17	83	339	136	330	3		274	265	180		1265	222	126	184	115	192	547	140	261	59		248	65	281	47	109	202	128	374	3		91	151	135	108	189		182	64	68	222	74	173	132	60
640	180	114	327	17	83	339	136	330	3		274	265	178		1267	222	125	188	112	193	548	140	261	59		248	65	281	47	109	202	128	374	3		91	151	135	108	190		183	64	68	222	74	173	133	60
641	180	115	325	17	83	339	136	330	3		274	265	182		1270	223	126	188	111	193	548	140	261	59		251	65	281	47	109	202	128	374	3		90	151	135	108	191		182	64	68	222	74	173	132	60
642	180	115	325	16	83	339	136	330	3		274	265	185		1269	223	126	187	112	194	548	140	261	59		249	65	281	47	109	202	128	374	3		91	151	135	108	185		184	64	68	222	74	173	133	60
649	180	116	324	16	83	343	136	330	3		274	265	184		1276	223	126	190	110	194	552	140	262	58		250	65	282	46	109	202	128	376	3		91	151	135	108	186		183	64	68	222	74	173	133	60
650	180	116	324	16	84	342	136	330	3		274	265	182		1280	223	126	191	108	194	555	141	261	58		249	65	281	47	109	202	128	376	3		91	151	135	108	188		183	64	68	222	74	173	133	60
651	180	116	324	16	84	343	136	330	3		274	265	183		1286	223	128	189	108	195	558	141	261	58		249	65	281	47	109	202	128	380	3		91	151	135	108	189		183	64	68	222	74	173	133	60
652	180	116	324	16	84	344	136	330	3		274	265	185		1287	223	128	189	108	195	559	141	261	58		249	65	281	47	109	202	128	386	3		90	151	135	109	190		183	64	68	222	74	173	133	62
652	180	116	324	16	84	344	136	330	3		274	265	183		1288	223	128	189	108	195	560	141	261	58		249	65	281	47	109	202	128	386	3		90	151	135	109	191		183	64	68	222	74	173	133	62
653	180	117	323	16	84	344	136	330	3		275	266	182		1288	223	128	189	108	195	560	141	261	58		250	65	282	46	109	202	128	386	3		90	151	135	109	185		183	64	68	223	74	173	133	62
655	180	117	323	16	84	345	136	330	2		275	266	181		1293	223	128	189	108	195	564	141	261	57		250	65	282	46	109	202	128	386	3		90	151	135	109	191		186	63	68	222	73	173	133	62
654	180	117	323	16	84	345	136	330	3		275	266	181		1293	223	128	190	107	195	563	141	261	57		250	65	282	46	109	202	128	388	3		90	151	135	109	188		187	63	68	222	73	173	133	62
654	180	117	323	16	84	345	136	330	3		275	266	183		1296	223	128	190	107	196	564	141	261	57		249	65	281	47	109	202	128	390	3		91	151	135	109	188		186	63	68	222	73	173	133	64
659	180	118	322	16	86	345	136	330	3		275	266	180		1297	223	128	190	107	198	563	141	261	57		251	65	282	46	108	202	128	390	3		91	151	135	109	190		184	63	68	223	73	174	133	64
661	180	118	322	16	86	347	136	330	3		275	266	182		1301	224	128	191	106	199	564	142	260	57		251	65	282	46	108	202	128	390	3		89	151	135	109	189		186	63	68	223	73	174	133	64
661	180	118	322	16	87	347	136	330	3		275	266	178		1306	225	130	189	106	199	565	141	260	57		251	65	282	46	108	202	128	392	3		90	151	135	109	188		184	62	68	223	73	174	133	64
666	180	118	321	16	87	350	136	330	3		275	266	183		1311	225	130	189	106	201	568	141	260	57		251	65	282	46	108	202	128	392	3		91	151	135	109	187		187	63	68	223	73	174	134	64
665	180	117	321	16	87	350	136	330	3		274	266	175		1314	226	132	189	106	201	568	142	261	56		251	65	282	46	108	202	128	394	3		91	152	135	109	186		189	64	67	223	73	174	134	64
669	180	119	319	16	87	352	136	330	3		275	266	181		1318	226	132	189	106	201	572	142	261	56		252	64	282	46	108	202	128	394	3		89	152	135	109	187		188	64	67	223	73	174	133	64
671	180	119	319	15	88	351	136	330	3		275	266	184		1320	228	132	191	104	201	572	141	261	55		253	64	282	46	108	202	128	396	3		91	152	135	109	183		189	64	67	223	73	174	133	64
671	180	119	319	15	88	351	136	330	3		275	267	180		1321	229	133	190	104	201	572	142	260	55		252	64	282	46	108	202	128	396	3		91	152	135	110	187		187	64	67	223	73	174	133	66
671	180	119	319	15	88	351	136	330	3		275	267	181		1320	229	132	191	104	201	572	142	260	55		252	64	282	46	108	202	128	398	3		91	152	135	110	189		188	64	67	223	73	174	133	66
672	180	120	318	15	88	351	136	330	3		274	267	181		1327	229	133	190	104	201	576	142	260	55		252	64	282	46	108	202	128	398	3		91	152	135	110	186		190	62	67	223	73	174	133	68
673	180	120	318	15	89	350	136	330	3		274	267	179		1330	229	134	189	104	202	576	142	260	55		252	64	282	46	108	202	128	404	3		92	152	135	110	186		191	62	67	223	73	174	133	68
673	181	120	318	15	89	350	136	330	2		274	267	180		1333	229	134	189	104	202	579	142	260	55		252	64	282	46	108	202	128	406	3		92	152	135	110	186		189	63	67	223	74	173	133	68
674	180	121	317	15	89	350	136	330	3		274	267	179		1339	229	135	188	105	202	582	142	261	54		252	64	282	46	108	202	128	404	3		92	152	135	110	187		191	62	67	223	74	173	133	68
675	180	120	317	15	89	350	136	330	3		275	267	179		1338	229	134	191	104	202	580	143	261	54		252	64	282	46	108	202	128	404	3		92	152	135	110	185		192	62	67	223	74	173	133	68
677	181	120	317	15	89	352	136	330	2		275	267	179		1343	230	134	191	104	203	583	143	261	53		252	64	282	46	108	202	128	404	3		90	152	135	110	186		191	62	67	223	74	173	134	68
680	180	120	317	15	89	355	136	330	3		275	267	183		1350	229	135	191	103	204	585	143	261	53		252	64	282	46	108	202	128	406	3		92	153	135	110	187		192	62	67	223	74	173	133	68
681	180	120	317	15	89	356	136	330	3		274	267	180		1355	230	137	190	103	206	585	143	261	53		252	64	282	46	108	202	128	406	3		92	153	135	110	187		192	63	68	223	74	173	135	68
682	180	120	317	15	90	355	136	330	3		274	267	178		1359	229	136	190	103	207	588	143	261	53		253	64	282	46	108	202	128	408	3		92	153	135	110	183		192	63	68	223	74	173	135	68
683	181	121	316	15	90	355	137	329	3		274	267	179		1360	229	136	191	102	207	589	143	261	53		253	64	282	46	108	202	128	408	3		92	154	135	110	185		192	63	68	223	74	173	135	68
683	181	121	316	15	90	355	137	329	3		274	267	181		1366	230	136	192	102	209	591	143	261	53		253	63	282	46	108	202	128	408	3		92	154	135	110	184		191	62	68	223	74	173	135	68
684	182	121	316	15	91	354	136	329	3		274	267	178		1373	230	137	191	102	209	595	143	261	53		253	63	282	46	108	202	128	410	3		92	154	135	110	185		193	64	67	223	74	173	135	68
685	182	121	316	15	91	355	136	329	3		275	267	180		1374	230	137	192	101	209	597	143	261	53		253	63	282	46	108	202	128	412	3		92	154	135	110	186		192	64	67	224	75	173	135	68
687	182	121	316	15	91	357	136	329	3		274	267	180		1378	230	138	191	101	210	598	143	261	53		253	63	282	46	108	202	128	412	3		91	155	135	110	185		192	64	67	224	75	173	135	68
688	182	122	315	15	91	357	136	329	3		274	267	180		1381	230	137	193	100	210	601	143	261	53		253	63	282	46	108	202	128	418	3		91	154	135	110	189		193	64	67	224	75	173	135	70
690	183	122	314	15	91	359	137	328	3		276	267	177		1388	230	138	193	99	210	606	143	261	53		253	63	282	46	108	202	128	418	3		92	154	135	110	189		194	64	67	224	76	172	135	70
691	183	122	313	15	92	360	137	328	3		275	267	181		1392	230	139	193	98	212	606	143	261	53		253	63	282	46	108	202	128	418	3		92	154	135	110	182		194	64	67	223	76	172	135	70
693	183	122	313	15	92	360	137	328	3		275	267	176		1392	231	138	194	98	212	607	143	261	52		255	63	283	45	108	202	128	418	3		92	154	135	110	185		195	64	67	223	76	172	135	70
694	186	122	313	15	92	361	137	327	2		275	267	179		1395	233	138	194	98	214	608	143	261	51		254	63	283	45	108	202	128	418	3		91	155	136	110	183		197	64	67	223	76	172	135	70
695	185	123	312	15	92	361	138	327	2		275	267	178		1396	233	138	194	100	214	609	144	262	50		255	63	284	44	108	202	128	418	3		91	155	136	110	184		195	64	67	223	76	172	135	70
698	187	123	312	15	92	362	136	327	2		275	267	178		1397	233	139	193	100	214	609	144	262	50		256	63	283	44	107	202	128	418	3		92	155	136	110	186		195	64	67	223	76	172	135	70
700	186	124	311	15	92	363	137	327	2		276	268	178		1405	233	140	193	99	214	614	145	262	49		256	63	283	44	107	202	128	420	3		92	155	136	110	185		197	64	67	223	76	172	135	70
703	186	126	309	15	92	363	137	327	1		276	268	177		1408	234	141	192	99	214	616	146	261	49		256	63	283	44	107	202	128	420	3		92	155	136	110	185		195	64	67	223	76	172	135	70
703	186	126	310	15	92	364	137	328	1		276	268	179		1411	235	141	192	99	214	619	146	261	49		256	63	283	44	107	202	128	422	3		91	155	136	110	186		194	65	67	224	77	173	135	70
703	186	126	310	15	92	364	137	328	1		276	268	176		1415	237	142	191	99	216	618	145	261	49		256	63	283	44	107	202	128	424	3		92	155	136	110	184		195	64	67	224	76	173	135	70
703	187	126	311	14	92	364	137	328	1		276	268	179		1420	235	142	191	99	217	620	145	262	48		257	62	283	44	107	202	128	424	3		92	155	136	110	181		196	64	67	224	76	173	135	70
704	187	127	310	14	92	364	137	328	1		276	268	179		1419	236	141	192	99	217	620	146	261	48		258	63	283	44	107	202	128	426	3		91	155	136	110	184		195	64	67	224	76	173	135	70
705	187	128	309	14	92	364	137	328	1		276	268	176		1421	238	141	193	99	218	620	146	261	48		257	63	283	44	106	202	128	426	3		92	155	136	110	187		196	64	67	225	76	173	135	70
707	187	129	308	14	92	365	137	328	1		276	268	179		1423	239	142	192	99	219	619	146	261	48		257	63	283	44	106	202	128	426	3		92	156	137	110	184		197	64	67	224	77	173	135	70
710	187	129	307	14	92	366	137	328	1		276	268	178		1423	238	141	193	99	219	620	146	261	48		257	63	283	44	106	202	128	426	3		90	156	137	110	183		198	64	67	224	77	173	135	70
710	187	129	307	14	92	366	137	328	1		276	268	177		1426	239	142	192	99	221	620	146	261	48		257	63	283	44	106	202	128	426	3		92	156	137	110	186		196	64	67	224	78	173	135	72
713	187	130	306	14	93	366	137	328	1		277	269	179		1431	239	143	191	99	223	620	147	261	47		257	63	283	44	106	202	128	428	3		92	156	137	110	182		198	64	67	225	77	174	135	72
713	187	130	306	14	93	366	137	328	1		276	269	175		1430	240	142	193	100	223	620	148	261	47		257	63	283	44	106	202	128	428	3		92	156	137	110	179		197	64	67	224	78	172	135	72
715	188	129	306	14	93	367	136	328	1		276	269	178		1430	240	142	193	100	224	620	148	261	46		258	63	283	44	106	202	128	428	2		92	156	137	110	183		198	64	67	225	78	173	135	72
716	189	129	307	13	93	368	136	328	1		276	269	177		1433	241	142	193	101	224	623	149	261	46		257	63	283	44	106	202	128	430	3		91	156	137	110	180		197	64	67	225	78	173	135	72
717	189	128	306	13	93	368	136	328	1		276	269	174		1437	242	142	194	100	225	626	148	261	46		257	63	283	44	106	202	128	430	3		90	156	137	110	182		197	64	67	225	78	173	135	72
718	189	128	306	13	93	369	136	328	1		276	269	178		1439	242	142	194	100	226	626	149	261	45		257	63	283	44	106	202	128	432	3		91	156	137	110	182		197	64	67	225	78	173	135	74
718	189	128	306	13	93	369	136	328	1		276	269	173		1440	243	142	194	101	226	627	149	261	45		257	63	283	44	106	202	128	432	3		92	156	137	110	181		197	64	67	225	78	173	134	74
719	189	128	306	13	95	368	136	328	1		276	269	177		1442	243	142	195	100	227	628	149	261	45		258	63	284	43	106	202	128	434	3		91	156	137	110	178		198	64	67	226	79	173	134	74
720	189	128	306	13	95	369	136	328	1		276	269	178		1442	243	142	195	100	227	628	149	261	45		257	63	283	44	106	202	128	434	2		92	156	137	110	184		197	64	67	226	79	173	134	74
722	189	128	306	13	95	369	136	328	1		276	269	178		1444	243	142	196	99	227	627	149	261	45		258	63	284	43	106	202	128	434	3		92	156	137	110	181		199	63	67	225	78	173	134	74
722	190	128	306	13	95	369	135	328	1		276	269	174		1443	243	142	195	100	227	627	149	261	45		258	62	283	44	106	202	128	438	3		91	156	137	110	183		197	64	67	225	78	173	134	74
723	190	127	306	13	95	369	135	328	1		276	269	177		1449	243	143	195	99	231	625	149	261	45		258	63	283	44	106	202	128	440	3		92	156	137	110	181		198	64	67	225	78	173	134	76
724	190	128	304	13	95	369	135	328	1		276	269	177		1453	243	143	196	98	232	625	150	261	44		258	63	283	44	106	202	128	442	3		91	156	137	110	181		201	64	67	225	79	172	134	76
726	190	128	304	13	95	371	135	328	1		276	269	175		1454	243	144	196	97	233	624	150	261	44		259	63	283	44	106	202	128	452	3		91	156	137	110	183		200	64	67	225	79	172	134	78
729	191	128	304	13	96	372	135	328	1		276	269	179		1457	244	144	197	97	233	625	150	261	43		258	63	283	44	106	202	128	450	3		91	156	137	110	182		200	64	67	225	80	172	135	78
730	191	129	302	13	96	372	135	328	1		277	270	176		1458	244	144	197	97	234	624	150	261	43		259	62	283	44	106	202	128	450	3		92	156	137	110	180		199	65	67	225	80	172	135	78
730	192	130	302	13	96	372	135	328	1		277	270	177		1463	244	146	196	97	237	626	150	261	43		258	63	283	44	106	202	128	452	3		92	156	137	110	178		200	65	67	225	80	172	135	80
731	192	130	302	13	96	373	135	328	1		277	270	176		1465	245	147	196	96	237	627	150	261	43		259	63	283	44	107	201	128	456	3		91	156	137	110	184		201	65	67	225	80	172	135	80
733	193	130	303	12	96	373	135	328	1		277	270	178		1466	247	147	196	96	239	628	150	261	43		260	62	283	44	107	201	128	458	3		91	156	137	110	183		200	65	67	225	80	172	135	80
735	193	131	302	12	96	374	135	328	1		277	270	172		1468	247	148	195	96	240	627	150	261	43		259	63	283	44	107	201	128	460	3		90	156	137	110	181		200	65	67	226	79	173	135	80
738	193	131	302	12	97	373	135	328	1		277	270	175		1471	247	148	196	95	239	631	150	261	43		259	63	283	44	107	201	128	462	3		91	156	137	110	181		201	64	67	225	80	172	135	80
739	193	131	302	12	97	374	135	328	1		277	270	177		1470	247	148	196	95	239	630	150	261	43		259	63	283	44	107	201	128	462	3		90	156	137	110	183		200	64	67	225	80	172	135	80
741	194	133	300	12	97	374	134	328	1		277	270	176		1475	247	149	195	95	239	634	150	261	43		259	63	283	44	107	201	128	466	3		91	156	137	110	178		201	64	67	225	80	172	135	80
743	194	134	299	12	97	375	134	328	1		278	271	174		1478	248	150	194	96	239	634	150	261	43		260	63	283	44	107	201	128	470	3		91	156	137	110	176		201	64	67	225	79	172	135	80
747	194	133	299	12	97	378	134	328	1		278	271	175		1479	248	150	194	96	239	635	150	261	43		261	62	283	44	106	201	128	476	3		89	156	137	111	181		204	64	67	225	80	172	135	82
747	194	133	299	12	97	378	134	328	1		278	271	175		1482	248	150	194	96	240	638	151	260	43		260	63	283	44	106	201	128	478	3		92	156	137	112	180		200	65	67	225	80	172	135	84
750	194	135	297	12	97	379	134	328	1		278	271	175		1481	248	150	194	96	240	637	150	261	43		261	63	283	44	105	201	128	482	3		91	156	137	111	179		201	65	67	225	80	172	134	84
750	194	135	297	12	97	379	134	328	1		278	271	176		1483	249	151	195	95	241	639	150	261	42		263	61	283	44	105	201	128	482	3		92	156	137	111	183		200	65	67	225	80	172	135	84
751	194	135	297	12	97	380	134	328	1		278	271	176		1485	249	151	196	94	242	638	151	261	42		262	62	283	44	105	201	128	486	3		92	156	137	111	180		202	65	67	225	80	172	135	84
752	194	136	296	12	97	380	134	328	1		278	271	174		1488	250	152	196	93	243	638	151	261	40		262	62	283	44	105	201	128	488	3		91	156	137	112	178		202	65	67	225	80	172	135	84
754	194	136	296	12	98	380	134	328	1		278	271	171		1491	249	153	196	92	244	637	152	261	40		262	63	283	44	105	201	127	490	3		91	156	137	112	182		203	65	67	225	80	172	135	84
754	195	136	297	11	98	380	134	328	1		278	271	172		1496	251	154	196	92	244	638	153	260	40		262	63	283	44	105	201	127	492	3		92	156	137	112	181		200	65	67	225	80	172	135	84
757	195	135	296	11	98	382	134	328	1		278	271	173		1500	253	154	197	92	244	641	155	260	38		262	63	283	44	105	201	127	494	3		91	156	137	112	180		203	65	67	225	80	172	135	84
758	196	135	296	11	98	383	135	327	1		278	272	174		1504	254	154	200	90	245	641	154	260	38		262	63	283	44	105	201	127	496	3		92	157	137	112	178		204	65	67	225	80	172	134	84
761	197	135	296	11	99	384	134	327	1		278	272	172		1510	254	155	199	90	246	643	154	260	38		262	63	283	44	105	201	127	498	3		92	158	137	112	178		201	65	67	225	80	172	134	84
762	197	135	296	11	99	385	134	327	1		278	272	175		1512	255	155	199	90	246	645	154	260	38		262	63	283	44	105	201	127	500	3		92	158	137	112	177		202	65	67	225	80	172	134	84
765	197	135	295	11	99	386	134	327	1		278	272	174		1514	254	156	198	90	246	646	155	260	38		262	63	283	44	105	201	127	500	3		92	158	137	112	180		203	65	67	225	80	172	134	84
769	197	135	295	11	99	388	134	327	1		278	272	174		1518	254	157	198	89	246	648	155	260	38		263	62	283	44	105	201	127	502	3		92	158	137	112	177		202	65	67	225	80	172	134	86
769	197	135	295	11	100	386	134	327	1		278	272	173		1520	254	158	197	89	248	647	155	260	38		263	62	283	44	105	201	127	504	3		91	158	137	112	178		202	65	67	225	80	172	134	86
770	197	135	295	11	100	387	134	327	1		278	272	172		1521	254	159	196	89	248	647	155	260	38		262	63	283	44	105	201	127	506	3		92	158	137	112	180		202	65	67	225	80	172	134	86
770	197	135	294	11	101	386	134	327	0		278	272	173		1526	254	159	197	88	249	651	155	260	38		263	62	283	44	105	201	127	512	3		91	159	138	112	175		203	64	67	227	80	173	134	86
770	197	135	294	11	101	387	134	327	1		279	273	173		1525	254	159	197	88	249	650	155	260	38		264	62	283	44	105	201	127	514	3		91	158	137	112	180		204	65	67	227	80	173	134	86
769	197	135	294	11	101	386	134	327	1		279	273	172		1530	254	159	197	88	249	653	155	260	38		266	61	283	44	105	201	127	514	3		92	158	137	112	176		203	65	67	227	80	173	134	86
772	198	135	295	10	103	384	134	327	0		279	273	171		1536	254	161	195	88	249	657	155	260	38		263	62	283	44	105	201	127	516	3		92	158	137	112	178		203	65	67	227	80	173	134	86
774	198	135	295	10	103	387	134	327	1		279	273	170		1534	254	161	195	88	250	655	154	260	38		264	62	283	44	105	201	127	518	3		91	158	137	113	180		202	65	67	227	80	173	134	88
775	198	135	295	10	104	386	134	327	1		279	273	172		1537	254	161	196	88	251	655	156	260	38		263	62	283	44	105	201	127	522	3		92	158	137	113	177		206	67	65	228	80	173	134	88
777	198	135	295	10	104	388	134	327	1		279	273	172		1538	254	161	197	87	253	654	155	260	38		264	61	283	44	105	201	127	522	3		93	158	137	113	179		206	66	66	228	80	173	134	88
781	198	136	294	10	105	389	134	327	1		279	273	172		1538	254	161	197	87	254	654	155	260	38		263	62	283	44	105	201	127	526	3		91	158	137	113	179		204	66	66	228	80	173	134	88
782	198	137	293	10	105	389	134	327	1		279	273	175		1544	254	161	197	87	254	657	156	260	38		263	62	283	44	105	201	127	526	3		92	158	137	113	177		205	67	65	228	80	173	134	90
782	198	137	293	10	105	389	134	327	1		280	273	173		1544	254	161	198	86	255	657	155	260	38		263	62	283	44	105	201	127	532	3		92	158	137	113	180		207	67	65	228	80	173	134	90
782	198	137	293	10	105	389	134	327	1		280	273	171		1546	254	161	199	85	255	657	156	260	38		263	62	283	44	105	201	127	536	3		91	158	137	113	176		206	67	65	228	80	173	134	90
783	198	138	292	10	105	389	134	327	1		280	273	171		1549	254	161	201	83	256	658	156	260	38		265	62	283	44	105	201	126	544	3		92	158	137	113	177		206	68	64	228	80	173	134	90
783	198	138	292	10	105	389	134	327	1		280	273	175		1553	254	162	200	83	257	659	156	260	38		263	62	283	44	105	201	127	544	3		92	158	137	113	178		205	67	65	228	80	173	134	90
784	198	138	292	10	105	390	134	327	1		280	273	171		1563	256	162	200	83	261	661	155	260	38		264	62	283	44	105	201	127	544	3		92	158	137	113	179		207	66	65	228	80	173	134	90
788	198	138	292	10	106	390	134	327	1		280	273	173		1564	256	162	200	83	262	661	154	260	38		263	62	283	44	105	201	127	546	3		92	158	137	113	177		209	67	64	228	80	173	134	92
792	198	138	292	10	106	392	134	327	1		280	273	173		1568	257	162	201	83	263	664	155	260	38		264	62	283	44	105	201	126	546	3		90	158	137	113	176		208	67	64	228	80	173	134	92
794	198	137	292	10	106	393	134	327	1		280	273	174		1576	258	162	204	81	263	669	155	260	38		265	62	283	44	105	201	126	546	3		91	158	137	113	180		208	67	64	228	80	173	134	92
795	198	138	291	10	106	393	134	327	1		280	273	170		1580	258	162	204	81	264	668	156	260	38		264	62	283	44	105	201	126	548	3		93	158	137	114	176		208	67	64	228	80	173	134	92
795	198	138	291	10	106	393	134	327	1		280	273	172		1584	258	163	203	81	264	671	156	260	38		264	62	283	44	105	201	126	550	3		93	158	137	114	179		208	67	64	228	80	173	134	92
796	198	139	290	10	106	393	134	327	1		280	273	173		1585	259	163	204	81	264	672	156	260	38		263	62	283	44	105	201	127	550	3		93	158	137	114	179		210	67	64	229	80	174	134	92
798	198	139	290	10	106	395	134	327	1		280	272	174		1587	259	164	204	80	264	673	156	260	38		264	62	283	44	105	201	127	552	3		92	158	137	114	177		209	68	64	229	79	174	134	92
799	198	139	290	10	106	396	134	327	1		280	271	175		1589	261	164	204	80	266	672	156	260	38		265	62	283	44	105	201	127	556	3		93	158	137	114	175		208	68	64	229	79	174	134	94
804	198	139	290	10	107	399	134	327	1		280	271	172		1588	262	163	205	80	267	672	157	259	38		264	62	283	44	105	201	127	556	3		93	158	137	114	180		210	68	64	229	79	174	134	96
806	198	139	290	10	108	401	134	327	1		281	272	174		1591	263	163	205	80	269	671	156	259	37		266	62	283	44	105	201	127	560	3		93	158	137	114	179		209	68	65	229	79	174	135	96
806	198	139	290	10	109	401	134	327	1		281	272	172		1596	264	163	205	80	269	673	156	259	37		267	62	283	44	105	201	126	562	3		93	158	137	114	177		213	68	64	229	79	174	135	96
807	199	139	290	10	109	402	133	326	1		281	272	169		1599	264	163	205	80	270	673	156	259	37		267	62	283	44	105	201	127	564	3		93	158	137	114	175		209	68	65	229	79	174	135	98
809	199	139	290	10	110	404	133	326	1		281	272	173		1603	264	164	204	80	270	674	156	259	37		268	62	283	44	104	201	126	564	2		93	158	137	114	176		208	68	65	229	79	174	135	98
810	199	140	289	10	110	404	133	326	1		280	272	170		1608	264	164	204	80	271	677	156	259	37		269	61	283	44	104	201	126	566	3		93	158	137	114	177		212	68	64	229	79	174	136	100
811	199	140	289	10	110	405	133	326	1		280	272	173		1613	266	164	207	79	273	676	156	259	37		268	62	283	44	104	201	126	566	3		93	158	137	114	178		214	67	64	229	79	174	136	100
812	199	140	289	10	111	406	133	326	1		280	272	169		1618	267	164	208	78	273	679	157	259	36		269	62	283	44	104	201	126	566	3		92	158	137	114	178		212	69	63	229	79	174	136	100
814	199	140	289	10	111	408	133	326	1		280	272	173		1623	267	165	209	77	275	682	157	259	36		268	62	283	44	104	201	126	570	3		92	158	137	114	176		214	68	63	229	79	174	136	100
815	199	140	289	10	111	409	133	326	1		280	272	168		1628	268	165	211	75	277	683	155	259	36		268	62	283	44	104	201	126	576	3		93	158	137	114	176		213	68	63	229	79	174	136	100
818	199	142	287	10	111	410	133	326	1		280	272	171		1628	268	165	209	78	277	683	157	260	35		268	62	283	44	104	201	126	578	3		93	158	137	114	177		214	67	63	229	79	174	136	100
821	199	142	287	10	112	413	133	326	1		280	272	172		1628	269	165	209	78	277	683	157	260	35		268	62	283	44	104	201	126	580	3		91	158	137	114	176		212	67	63	229	79	174	136	100
825	199	141	287	10	112	416	133	326	1		280	272	173		1631	269	165	209	78	277	686	157	260	35		268	62	283	44	104	201	126	580	3		92	158	137	114	174		213	67	63	229	79	174	136	100
826	199	141	287	10	113	417	133	326	1		280	272	169		1634	270	166	208	79	277	688	157	260	35		269	61	283	44	104	201	126	582	3		93	158	137	114	177		213	67	63	229	79	174	136	100
828	199	143	285	10	113	417	133	326	1		280	272	168		1637	271	167	207	79	279	690	157	260	35		269	61	283	44	104	201	126	586	3		92	158	137	114	175		213	67	63	229	79	174	136	102
830	200	144	285	9	113	418	133	326	1		280	272	173		1637	271	166	209	78	279	690	157	260	35		270	60	283	44	104	201	126	592	3		93	158	137	114	174		213	67	63	229	79	174	136	102
830	200	144	285	9	113	418	133	326	1		280	272	170		1641	272	166	211	76	279	692	158	259	35		270	60	283	44	104	201	126	594	3		93	158	137	114	177		212	67	63	229	79	174	136	104
830	200	144	285	9	113	418	133	326	1		280	272	174		1645	274	166	213	75	279	694	157	259	35		271	60	284	43	104	201	126	598	3		94	158	137	115	178		212	67	63	229	79	174	136	104
830	200	144	285	9	113	418	133	326	1		280	272	169		1648	274	166	213	75	279	697	157	259	35		274	59	284	43	104	201	126	604	3		93	158	137	115	175		213	67	63	229	79	174	136	104
830	200	144	286	9	113	418	134	326	1		280	272	173		1655	274	167	212	75	281	699	157	259	35		272	60	284	43	104	201	126	604	3		94	158	137	115	177		214	67	63	229	79	174	136	104
830	201	144	287	8	113	418	134	326	1		279	272	172		1657	274	166	213	75	283	700	157	259	35		272	60	284	43	104	201	126	604	3		94	158	137	115	175		213	66	63	229	79	174	136	104
832	201	144	287	8	113	419	134	326	0		279	272	173		1657	275	166	214	75	282	702	157	259	35		272	60	284	43	104	201	126	606	3		92	159	138	116	176		213	67	63	229	79	174	136	106
833	201	145	286	8	113	420	134	326	1		279	272	171		1663	275	168	215	72	283	703	157	259	35		272	60	284	43	104	201	126	606	3		95	159	138	116	174		214	67	63	229	79	174	136	106
833	201	145	286	8	114	420	134	326	1		279	272	173		1668	275	170	214	71	283	705	157	259	35		272	60	284	43	104	201	126	606	3		94	159	138	116	176		212	67	63	229	79	174	136	106
835	202	146	284	8	114	421	133	326	1		279	272	174		1670	275	170	215	70	283	706	157	259	35		272	60	284	43	104	201	126	608	3		93	159	138	116	174		214	67	63	229	79	174	136	106
839	202	146	284	8	114	425	133	326	1		279	272	173		1675	275	170	216	69	284	708	157	259	35		273	60	284	43	104	201	126	610	3		94	159	138	116	172		215	67	63	229	79	174	136	106
838	202	146	284	8	114	424	133	326	1		279	272	173		1682	275	172	215	68	284	712	157	259	35		272	60	284	43	104	201	126	610	3		94	159	138	116	176		212	67	63	229	79	174	136	108
841	202	146	284	8	117	421	133	326	1		279	272	173		1683	275	171	216	68	284	714	157	259	35		272	60	284	43	104	201	126	612	3		93	160	139	116	175		214	67	63	229	79	174	136	108
844	202	147	283	8	117	421	133	326	1		280	273	171		1687	275	173	214	68	285	714	157	259	35		275	59	286	41	104	201	126	612	3		94	160	139	116	171		213	67	63	230	79	175	136	110
848	202	147	283	8	118	421	133	326	1		280	273	172		1689	280	173	215	68	285	714	158	258	33		276	58	285	42	104	201	126	612	3		94	160	139	117	174		214	68	62	230	79	175	136	110
851	202	147	283	8	119	422	133	326	1		280	273	171		1694	283	174	216	66	287	716	158	257	33		274	60	285	42	104	201	126	614	3		95	160	139	117	172		214	68	62	230	79	175	136	110
852	202	147	283	8	120	421	133	326	1		280	273	168		1700	283	175	216	65	287	719	158	257	33		274	60	285	42	104	201	126	616	2		94	160	139	117	171		216	68	62	230	79	175	136	110
856	202	148	282	8	120	422	133	326	1		280	273	168		1704	283	176	215	65	288	721	158	257	33		274	60	285	42	104	201	126	620	3		95	160	139	117	173		215	68	62	230	79	175	135	110
858	202	148	282	8	121	422	133	326	1		280	273	169		1706	283	176	215	65	289	721	158	257	33		274	60	285	42	104	201	126	620	3		95	160	139	117	169		216	68	62	230	79	175	135	112
859	202	148	282	8	122	421	133	326	1		280	273	169		1710	283	178	213	65	289	723	158	257	33		274	60	285	42	104	201	126	620	3		95	160	139	117	171		217	68	62	230	79	175	135	114
860	202	148	282	8	122	422	133	326	1		280	273	171		1711	284	177	214	65	291	721	158	257	32		274	60	285	42	104	201	126	620	3		94	160	139	117	171		216	68	62	230	79	175	135	114
862	202	148	282	8	122	422	133	326	1		280	273	170		1713	286	177	214	66	294	723	158	257	32		274	60	285	42	104	201	126	622	3		95	160	139	117	172		215	68	62	230	79	175	135	112
864	203	149	280	8	122	423	132	326	1		280	273	170		1714	285	177	214	66	295	722	158	257	32		276	60	285	42	104	201	126	628	3		94	160	139	117	172		215	68	62	230	79	175	135	112
[truncated: 1 more columns]

## Sheet: Figure 5
CF3SO2F/CO2	CF3SO2F	CF4	SO2	CF3	SO2F	SOF	SO	CF2	CF	C	F	O	S
CF3SO2F	0	2	2	1	1	0	0	0	0	0	0	0	0
CF4	0	0	0	2	0	0	0	0	0	0	2	0	0
SO2	0	0	0	0	0	0	2.7	0	0	0	0	2.7	0
CF3	0	0	0	0	0	0	0	3	0	0	3	0	0
SO2F	0	0	1	0	0	0.5	0	0	0	0	1	0.5	0
SOF	0	0	0	0	0	0	0.5	0	0	0	0.5	0	0
SO	0	0	0	0	0	0	0	0	0	0	0	3	3
CF2	0	0	0	0	0	0	0	0	3	0	3	0	0
CF	0	0	0	0	0	0	0	0	0	3	3	0	0
C	0	0	0	0	0	0	0	0	0	0	0	0	0
F	0	0	0	0	0	0	0	0	0	0	0	0	0
O	0	0	0	0	0	0	0	0	0	0	0	0	0
S	0	0	0	0	0	0	0	0	0	0	0	0	0
CF3SO2F/N2	CF3SO2F	CF4	SO2	CF3	SO2F	SOF2	COF2	COF	SOF	SO	CF2	CF	C	F	O	S
CF3SO2F	0	2	2	1	1	1	1	0	0	0	0	0	0	0	0	0
CF4	0	0	0	2	0	0	0	0	0	0	0	0	0	2	0	0
SO2	0	0	0	0	0	0	0	0	0	2.7	0	0	0	0	2.7	0
CF3	0	0	0	0	0	0	0	0	0	0	3	0	0	3	0	0
SO2F	0	0	0.7	0	0	0	0	0	0.3	0	0	0	0	0.7	0.3	0
SOF2	0	0	0	0	0	0	0	0	1	0	0	0	0	1	0	0
COF2	0	0	0	0	0	0	0	1	0	0	0	0	0	1	0	0
COF	0	0	0	0	0	0	0	0	0	0	0	0	0	0	0	0
SOF	0	0	0	0	0	0	0	0	0	1.3	0	0	0	1.3	0	0
SO	0	0	0	0	0	0	0	0	0	0	0	0	0	0	4	4
CF2	0	0	0	0	0	0	0	0	0	0	0	3	0	3	0	0
CF	0	0	0	0	0	0	0	0	0	0	0	0	3	3	0	0
C	0	0	0	0	0	0	0	0	0	0	0	0	0	0	0	0
F	0	0	0	0	0	0	0	0	0	0	0	0	0	0	0	0
O	0	0	0	0	0	0	0	0	0	0	0	0	0	0	0	0
S	0	0	0	0	0	0	0	0	0	0	0	0	0	0	0	0
Gas concentrations (ppm)	CF4	SO2
150 ℃	498.1	400.8
200 ℃	1100.2	874.7
250 ℃	1399.9	1289.1
5 h	703.9	606.2
10 h	1100.2	874.7
15 h	1334	989.6
0.2 MPa	327.2	346.9
0.3 MPa	1100.2	874.7
0.4 MPa	1370.7	1267.7

## Sheet: Figure S1
Length	C-S	C-F	S-F	S-O
0.04	0	0	0	0
0.12	0	0	0	0
0.2	0	0	0	0
0.28	0	0	0	0
0.36	0	0	0	0
0.44	0	0	0	0
0.52	0	0	0	0
0.6	0	0	0	0
0.68	0	0	0	0
0.76	0	0	0	0
0.84	0	0	0	0
0.92	0	0	0	0
1	0	0	0	0
1.08	0	7.286e-06	0	0
1.16	0	0.000753029	0	0
1.24	0	0.01147	0	4.40001e-05
1.32	0	0.03415	3.53916e-05	0.00575
1.4	0	0.03013	0.00113	0.05085
1.48	0	0.01247	0.01468	0.04862
1.56	0	0.00376	0.05554	0.01125
1.64	0.000180214	0.00103	0.07099	0.00174
1.72	0.00216	0.000309869	0.04308	0.00019377
1.8	0.01034	7.286e-05	0.01743	5.92309e-06
1.88	0.0208	1.88579e-05	0.0058	0
1.96	0.02511	1.62863e-05	0.002	0
2.04	0.01909	1.58578e-05	0.000948495	0
2.12	0.01169	4.80019e-05	0.00116	0
2.2	0.00615	0.000186436	0.00116	0
2.28	0.00283	0.000407159	0.00362	0
2.36	0.00138	0.00093175	0.01165	0
2.44	0.000818541	0.00186	0.02683	0
2.52	0.000434534	0.00298	0.05761	1.94616e-05
2.6	0.000224004	0.00387	0.09349	8.46155e-06
2.68	0.000146529	0.00408	0.11084	5.41539e-05
2.76	3.36848e-05	0.00382	0.11021	9.73079e-05
2.84	3.36848e-06	0.00348	0.08496	8.7154e-05
2.92	3.36848e-06	0.00279	0.05926	0.000100692
3	3.70533e-05	0.00249	0.03524	0.000169231
3.08	0.000143161	0.00231	0.01937	0.000401924
3.16	0.000102739	0.00224	0.01161	0.000580463
3.24	0.0002779	0.00242	0.00661	0.000770001
3.32	0.00040085	0.00261	0.00371	0.000913848
3.4	0.000565905	0.00285	0.0021	0.00121
3.48	0.000816857	0.00305	0.00119	0.00147
3.56	0.00106	0.0034	0.000424699	0.00185
3.64	0.00145	0.00376	0.000258359	0.0023
3.72	0.00181	0.00448	0.000180497	0.00285
3.8	0.00214	0.00498	0.00029375	0.00351
3.88	0.00328	0.00537	0.000467169	0.00437
3.96	0.00467	0.00563	0.000375151	0.00545
4.04	0.00571	0.00628	0.000435317	0.00605
4.12	0.00687	0.0068	0.000322063	0.00706
4.2	0.008	0.00735	0.000279594	0.00769
4.28	0.00892	0.00781	0.000201732	0.0086
4.36	0.01001	0.00798	0.000247741	0.00981
4.44	0.01034	0.00833	0.000637049	0.01079
4.52	0.01229	0.00852	0.000509639	0.01057
4.6	0.01379	0.00864	0.000732606	0.01116
4.68	0.01499	0.00903	0.000527335	0.0124
4.76	0.01409	0.00974	0.000513178	0.01336
4.84	0.01388	0.0104	0.00062997	0.01312
4.92	0.01303	0.01052	0.000608735	0.01328
5	0.0133	0.01052	0.00054857	0.01387
5.08	0.01345	0.01139	0.000576883	0.01302
5.16	0.01277	0.01202	0.000583961	0.01333
5.24	0.01376	0.01171	0.000821085	0.01374
5.32	0.01511	0.01231	0.000594579	0.01535
5.4	0.01498	0.01346	0.0005875	0.01536
5.48	0.01604	0.01456	0.000725528	0.01597
5.56	0.01531	0.01456	0.000785693	0.01609
5.64	0.01551	0.0149	0.000782154	0.01674
5.72	0.01638	0.0159	0.000828163	0.01745
5.8	0.01649	0.01616	0.000888329	0.01703
5.88	0.01655	0.01679	0.000679519	0.01736
5.96	0.01689	0.01714	0.000881251	0.01874
6.04	0.01757	0.01717	0.000937877	0.01821
6.12	0.01949	0.01736	0.00122	0.01774
6.2	0.02126	0.01818	0.00103	0.01827
6.28	0.02182	0.01885	0.00113	0.01841
6.36	0.02182	0.01956	0.000994504	0.01756
6.44	0.02293	0.01932	0.00112	0.01791
6.52	0.02286	0.01974	0.00111	0.01888
6.6	0.02214	0.02014	0.00112	0.01875
6.68	0.02112	0.02072	0.00168	0.01951
6.76	0.02033	0.02158	0.00198	0.02035
6.84	0.02031	0.02201	0.00363	0.021
6.92	0.02126	0.02232	0.00473	0.02133
7	0.01987	0.02309	0.00581	0.02087
7.08	0.01975	0.02293	0.00761	0.02084
7.16	0.02035	0.02341	0.00738	0.02112
7.24	0.02045	0.02389	0.00761	0.02176
7.32	0.02079	0.02337	0.00748	0.02241
7.4	0.02185	0.0237	0.00802	0.02256
7.48	0.02291	0.02402	0.00896	0.02279
7.56	0.02237	0.02449	0.00939	0.02407
7.64	0.02521	0.02612	0.00982	0.02473
7.72	0.02649	0.02527	0.00855	0.02442
7.8	0.0262	0.0247	0.00915	0.0234
7.88	0.02738	0.02546	0.01077	0.02446
7.96	0.02685	0.02551	0.00955	0.02603

## Sheet: Figure S2
data_e	pred_e		data_fx	data_fy	data_fz	pred_fx	pred_fy	pred_fz		data_vxx	data_vxy	data_vxz	data_vyx	data_vyy	data_vyz	data_vzx	data_vzy	data_vzz	pred_vxx	pred_vxy	pred_vxz	pred_vyx	pred_vyy	pred_vyz	pred_vzx	pred_vzy	pred_vzz
-7.04514	-7.04511		-3.36711	1.66835	2.19237	-3.38781	1.65976	2.15045		-0.21407	-0.19185	-0.05294	-0.19185	-0.21465	-0.02187	-0.05294	-0.02187	-0.11705	-0.22013	-0.19085	-0.05166	-0.19085	-0.21408	-0.02145	-0.05166	-0.02145	-0.11475
-7.04586	-7.04583		0.29124	-0.47536	-0.73061	0.26577	-0.52853	-0.74475		-0.2442	-0.14967	-0.04358	-0.14967	-0.2564	-0.04275	-0.04358	-0.04275	-0.12484	-0.24941	-0.14884	-0.043	-0.14884	-0.25437	-0.04208	-0.043	-0.04208	-0.12149
-7.04722	-7.04719		-0.74637	-1.08627	2.38051	-0.74876	-1.08774	2.37878		-0.25897	-0.09427	-0.03139	-0.09427	-0.29205	-0.05855	-0.03139	-0.05855	-0.13071	-0.26446	-0.09329	-0.03133	-0.09329	-0.29043	-0.05812	-0.03133	-0.05812	-0.12675
-7.04896	-7.04894		0.23519	0.06415	-0.33964	0.24618	0.05873	-0.33363		-0.25878	-0.02747	-0.01723	-0.02747	-0.32121	-0.06872	-0.01723	-0.06872	-0.13214	-0.26354	-0.02661	-0.01764	-0.02661	-0.32001	-0.06824	-0.01764	-0.06824	-0.12838
-7.05074	-7.05072		0.31583	-1.5883	-1.26007	0.26334	-1.60091	-1.2547		-0.24188	0.04631	-0.0025	0.04631	-0.3415	-0.07251	-0.0025	-0.07251	-0.12739	-0.24561	0.04761	-0.00298	0.04761	-0.34078	-0.07152	-0.00298	-0.07152	-0.12403
-7.05215	-7.05215		-0.22542	-0.11432	1.00204	-0.23734	-0.13293	0.99593		-0.20785	0.12403	0.01219	0.12403	-0.35076	-0.06931	0.01219	-0.06931	-0.11577	-0.21086	0.12477	0.01158	0.12477	-0.35087	-0.06774	0.01158	-0.06774	-0.11197
-7.0529	-7.05292		-0.18662	-1.01623	-0.58893	-0.20306	-1.0024	-0.59409		-0.15852	0.19869	0.02533	0.19869	-0.34851	-0.05939	0.02533	-0.05939	-0.09471	-0.16082	0.19925	0.02493	0.19925	-0.34888	-0.05735	0.02493	-0.05735	-0.09086
-7.05284	-7.05288		0.23139	-0.28545	-0.63876	0.22647	-0.25417	-0.65115		-0.09745	0.26456	0.03671	0.26456	-0.33414	-0.04405	0.03671	-0.04405	-0.06521	-0.09908	0.26495	0.03613	0.26495	-0.33461	-0.04146	0.03613	-0.04146	-0.06079
-7.05207	-7.05211		-1.65352	-0.51309	0.26786	-1.65131	-0.52957	0.24226		-0.02848	0.31662	0.04538	0.31662	-0.30822	-0.02467	0.04538	-0.02467	-0.02727	-0.03082	0.31595	0.04454	0.31595	-0.30852	-0.0215	0.04454	-0.0215	-0.02303
-7.05087	-7.05093		-0.84924	-0.19238	0.72437	-0.86062	-0.14312	0.74069		0.04104	0.34804	0.05083	0.34804	-0.2711	-0.00192	0.05083	-0.00192	0.01619	0.03748	0.34743	0.04965	0.34743	-0.27212	0.000801986	0.04965	0.000801986	0.01984
-7.04973	-7.0498		-1.79141	3.36258	-1.41143	-1.78002	3.32858	-1.3542		0.10206	0.35753	0.0532	0.35753	-0.22849	0.02054	0.0532	0.02054	0.05895	0.09912	0.3564	0.05133	0.3564	-0.22736	0.02382	0.05133	0.02382	0.06434
-7.04913	-7.04919		0.61695	0.57376	0.44921	0.6658	0.57958	0.46092		0.15253	0.34258	0.05189	0.34258	-0.1757	0.04293	0.05189	0.04293	0.1021	0.14815	0.34222	0.0497	0.34222	-0.17654	0.04617	0.0497	0.04617	0.10694
-7.04943	-7.04948		1.61615	-3.00977	-0.19256	1.65418	-2.99737	-0.19243		0.18524	0.30724	0.04777	0.30724	-0.12136	0.06312	0.04777	0.06312	0.13822	0.1803	0.30659	0.04505	0.30659	-0.12159	0.06669	0.04505	0.06669	0.14444
-7.05078	-7.05084		0.81272	0.22037	-1.70255	0.82134	0.24645	-1.68894		0.19799	0.25356	0.04044	0.25356	-0.06493	0.0808	0.04044	0.0808	0.16886	0.19329	0.25297	0.03794	0.25297	-0.06455	0.08456	0.03794	0.08456	0.17463
-7.05313	-7.05319		0.82043	-0.62627	-2.10616	0.79641	-0.62921	-2.13691		0.19197	0.18567	0.03141	0.18567	-0.00773	0.09508	0.03141	0.09508	0.19091	0.18674	0.18589	0.02907	0.18589	-0.0073	0.09908	0.02907	0.09908	0.19618
-7.05617	-7.05622		0.22957	-1.82911	2.77713	0.19599	-1.79137	2.7644		0.16738	0.11036	0.02115	0.11036	0.04714	0.10562	0.02115	0.10562	0.20434	0.16245	0.11023	0.01904	0.11023	0.04809	0.10977	0.01904	0.10977	0.20905
-7.05946	-7.0595		1.07337	-0.37237	0.01463	1.02264	-0.35248	-0.00595		0.12766	0.03074	0.00984	0.03074	0.09748	0.11083	0.00984	0.11083	0.20895	0.12322	0.03066	0.00846	0.03066	0.09934	0.11614	0.00846	0.11614	0.21415
-7.06254	-7.06256		-1.03584	-0.6456	0.31376	-1.03465	-0.6407	0.32829		0.07466	-0.04931	-0.00127	-0.04931	0.14013	0.1133	-0.00127	0.1133	0.20704	0.07309	-0.04864	-0.00203	-0.04864	0.14394	0.11792	-0.00203	0.11792	0.21299
-7.06499	-7.06497		0.74277	1.1274	0.40631	0.75843	1.16119	0.41823		0.01975	-0.1245	-0.01209	-0.1245	0.1765	0.111	-0.01209	0.111	0.20301	0.01641	-0.12407	-0.01186	-0.12407	0.17916	0.11502	-0.01186	0.11502	0.20744
-7.06654	-7.06649		-0.76978	-0.27506	-1.9571	-0.7799	-0.28472	-1.95988		-0.03881	-0.19312	-0.02091	-0.19312	0.1995	0.10374	-0.02091	0.10374	0.19635	-0.04249	-0.19231	-0.02026	-0.19231	0.20247	0.10768	-0.02026	0.10768	0.19943
-7.0671	-7.06699		1.51057	1.36573	-0.44152	1.53337	1.36623	-0.42682		-0.09668	-0.25171	-0.02718	-0.25171	0.21013	0.09298	-0.02718	0.09298	0.18627	-0.09985	-0.25033	-0.02643	-0.25033	0.21214	0.09641	-0.02643	0.09641	0.19039
-7.0667	-7.06653		2.08983	-1.98794	-1.25781	2.09387	-1.98423	-1.25354		-0.14916	-0.2967	-0.03059	-0.2967	0.20702	0.07873	-0.03059	0.07873	0.17666	-0.1528	-0.29509	-0.02936	-0.29509	0.20748	0.08193	-0.02936	0.08193	0.18105
-7.0655	-7.06526		-2.33591	1.90337	1.61125	-2.30992	1.89139	1.60411		-0.1963	-0.32592	-0.02992	-0.32592	0.18749	0.06141	-0.02992	0.06141	0.16703	-0.19945	-0.32408	-0.02817	-0.32408	0.18895	0.06511	-0.02817	0.06511	0.17151
-7.06372	-7.06343		0.85074	0.96961	0.57224	0.89074	0.98512	0.57152		-0.23565	-0.33677	-0.02449	-0.33677	0.15655	0.04345	-0.02449	0.04345	0.15537	-0.23877	-0.33514	-0.02219	-0.33514	0.15796	0.04682	-0.02219	0.04682	0.16105
-7.06165	-7.06133		-1.14732	0.63669	0.68756	-1.13309	0.6439	0.68624		-0.26713	-0.32929	-0.01261	-0.32929	0.11605	0.02489	-0.01261	0.02489	0.14293	-0.27005	-0.32693	-0.01093	-0.32693	0.11691	0.02807	-0.01093	0.02807	0.14864
-7.05958	-7.05923		0.52313	1.3326	-0.02763	0.53327	1.35925	-0.02774		-0.28969	-0.30152	0.00363	-0.30152	0.06911	0.00722	0.00363	0.00722	0.1281	-0.29279	-0.29914	0.00562	-0.29914	0.06837	0.00979	0.00562	0.00979	0.1331
-7.0577	-7.05732		-0.27749	-1.21397	-0.96464	-0.28774	-1.20229	-0.97877		-0.30273	-0.25512	0.02534	-0.25512	0.01614	-0.00879	0.02534	-0.00879	0.11008	-0.30608	-0.25233	0.02728	-0.25233	0.01495	-0.0071	0.02728	-0.0071	0.11324
-7.05613	-7.05571		1.42438	0.12907	0.2651	1.43676	0.11631	0.26999		-0.30531	-0.19058	0.05089	-0.19058	-0.03929	-0.02277	0.05089	-0.02277	0.08732	-0.30886	-0.18819	0.05345	-0.18819	-0.041	-0.02176	0.05345	-0.02176	0.0882
-7.05484	-7.05436		-1.23576	0.88316	0.3246	-1.25018	0.87611	0.31645		-0.29649	-0.11106	0.08111	-0.11106	-0.0954	-0.03458	0.08111	-0.03458	0.05693	-0.29975	-0.10934	0.08325	-0.10934	-0.09711	-0.03353	0.08325	-0.03353	0.05778
-7.05362	-7.05309		-0.66027	2.34258	-0.64826	-0.65055	2.30963	-0.61857		-0.27368	-0.02091	0.11362	-0.02091	-0.14942	-0.04337	0.11362	-0.04337	0.02202	-0.27757	-0.01972	0.11535	-0.01972	-0.15123	-0.04197	0.11535	-0.04197	0.02254
-7.0522	-7.05162		0.41417	-2.04825	1.2737	0.40591	-2.0547	1.28292		-0.23748	0.07495	0.14668	0.07495	-0.19907	-0.04806	0.14668	-0.04806	-0.01615	-0.24197	0.07576	0.14827	0.07576	-0.20123	-0.04698	0.14827	-0.04698	-0.01618
-7.05026	-7.04964		0.80033	0.16014	-0.37371	0.79669	0.15177	-0.37464		-0.18988	0.17024	0.17822	0.17024	-0.24401	-0.04994	0.17822	-0.04994	-0.05549	-0.19352	0.171	0.18014	0.171	-0.24503	-0.04886	0.18014	-0.04886	-0.05611
-7.04759	-7.04691		0.83113	0.35114	0.09901	0.83434	0.35408	0.10121		-0.13113	0.25719	0.20676	0.25719	-0.27984	-0.0497	0.20676	-0.0497	-0.09464	-0.13475	0.25922	0.20889	0.25922	-0.28072	-0.04866	0.20889	-0.04866	-0.09494
-7.04411	-7.04342		0.37411	0.64884	-0.33413	0.37709	0.61898	-0.3376		-0.06637	0.33187	0.22964	0.33187	-0.30682	-0.04874	0.22964	-0.04874	-0.1314	-0.06991	0.33335	0.23237	0.33335	-0.30661	-0.04796	0.23237	-0.04796	-0.13061
-7.04006	-7.03937		0.48224	-0.45825	-0.3824	0.49637	-0.49064	-0.3781		-0.0028	0.38485	0.24488	0.38485	-0.32108	-0.04995	0.24488	-0.04995	-0.16207	-0.0051	0.38708	0.24846	0.38708	-0.32141	-0.04879	0.24846	-0.04879	-0.1619
-7.03584	-7.03515		-3.20958	1.57197	1.96665	-3.22992	1.56398	1.92042		0.0542	0.41382	0.25165	0.41382	-0.32472	-0.05368	0.25165	-0.05368	-0.18837	0.05255	0.41604	0.25548	0.41604	-0.32381	-0.05304	0.25548	-0.05304	-0.18834
-7.03189	-7.03122		0.25059	-0.44175	-0.62022	0.22803	-0.49093	-0.63358		0.09712	0.41665	0.24845	0.41665	-0.31528	-0.0615	0.24845	-0.0615	-0.21173	0.09636	0.41812	0.25246	0.41812	-0.3127	-0.06199	0.25246	-0.06199	-0.21022
-7.02853	-7.02788		-0.79883	-1.18311	2.43269	-0.8064	-1.18142	2.43534		0.1208	0.39331	0.23587	0.39331	-0.29076	-0.07472	0.23587	-0.07472	-0.22868	0.12088	0.39412	0.2396	0.39412	-0.28743	-0.0757	0.2396	-0.0757	-0.22797
-7.02594	-7.02531		0.20767	0.01984	-0.31718	0.21858	0.01725	-0.31757		0.12245	0.34668	0.21462	0.34668	-0.25143	-0.09177	0.21462	-0.09177	-0.24252	0.12341	0.3471	0.21797	0.3471	-0.24799	-0.09317	0.21797	-0.09317	-0.24189
-7.0241	-7.02348		0.09361	-1.76529	-1.29159	0.04815	-1.77323	-1.28433		0.10285	0.28102	0.18607	0.28102	-0.20051	-0.11089	0.18607	-0.11089	-0.25219	0.10412	0.28169	0.18938	0.28169	-0.19576	-0.11233	0.18938	-0.11233	-0.25181
-7.02293	-7.02229		-0.17869	-0.14023	0.82713	-0.19187	-0.15884	0.81947		0.06472	0.20251	0.15247	0.20251	-0.13861	-0.1289	0.15247	-0.1289	-0.25757	0.06601	0.2032	0.15577	0.2032	-0.1336	-0.13073	0.15577	-0.13073	-0.25736
-7.02231	-7.02165		-0.13557	-1.08334	-0.67212	-0.15226	-1.06955	-0.68257		0.01387	0.11593	0.11578	0.11593	-0.07018	-0.14356	0.11578	-0.14356	-0.25787	0.0141	0.1166	0.11914	0.1166	-0.06565	-0.14608	0.11914	-0.14608	-0.25808
-7.02214	-7.02146		0.22331	-0.34542	-0.51802	0.21939	-0.31751	-0.5287		-0.04531	0.02643	0.07756	0.02643	-0.000831501	-0.15446	0.07756	-0.15446	-0.25258	-0.0455	0.02692	0.08138	0.02692	0.00299	-0.15681	0.08138	-0.15681	-0.2537
-7.02238	-7.02168		-1.71915	-0.49594	0.28498	-1.71423	-0.50974	0.26157		-0.10738	-0.06074	0.03997	-0.06074	0.06338	-0.15923	0.03997	-0.15923	-0.2434	-0.1068	-0.0613	0.04423	-0.0613	0.06703	-0.16228	0.04423	-0.16228	-0.24434
-7.02298	-7.02227		-0.94177	-0.23255	0.80222	-0.95383	-0.18989	0.81674		-0.16487	-0.14353	0.00555	-0.14353	0.11827	-0.15956	0.00555	-0.15956	-0.22892	-0.16445	-0.14366	0.00925	-0.14366	0.12179	-0.16276	0.00925	-0.16276	-0.2303
-7.02388	-7.02319		-2.12845	2.86498	-1.4093	-2.12539	2.82846	-1.35061		-0.21403	-0.21608	-0.0254	-0.21608	0.1603	-0.15635	-0.0254	-0.15635	-0.2127	-0.21467	-0.21597	-0.02209	-0.21597	0.16382	-0.15953	-0.02209	-0.15953	-0.21255
-7.02509	-7.02444		0.53037	0.55479	0.71551	0.57974	0.54997	0.71997		-0.25372	-0.27448	-0.05114	-0.27448	0.18907	-0.15175	-0.05114	-0.15175	-0.19237	-0.25517	-0.2742	-0.04836	-0.2742	0.19105	-0.15424	-0.04836	-0.15424	-0.19232
-7.02662	-7.02602		1.58325	-2.94062	-0.15811	1.61567	-2.92753	-0.15674		-0.28327	-0.31507	-0.07048	-0.31507	0.20021	-0.14673	-0.07048	-0.14673	-0.17123	-0.28528	-0.31482	-0.06822	-0.31482	0.20249	-0.14875	-0.06822	-0.14875	-0.17124
-7.02857	-7.02802		0.87455	0.29078	-1.82968	0.88571	0.30234	-1.80085		-0.30438	-0.33608	-0.08268	-0.33608	0.19645	-0.143	-0.08268	-0.143	-0.15236	-0.30551	-0.33479	-0.0804	-0.33479	0.19807	-0.14463	-0.0804	-0.14463	-0.15111
-7.03106	-7.03057		0.87015	-0.52209	-1.89596	0.83774	-0.51589	-1.93671		-0.31538	-0.33329	-0.08598	-0.33329	0.17702	-0.14151	-0.08598	-0.14151	-0.13514	-0.31682	-0.3321	-0.08406	-0.3321	0.17837	-0.14261	-0.08406	-0.14261	-0.13364
-7.03419	-7.03377		0.38324	-1.70059	2.67254	0.35784	-1.66743	2.65286		-0.31966	-0.3071	-0.08049	-0.3071	0.14299	-0.1412	-0.08049	-0.1412	-0.12241	-0.3205	-0.30627	-0.07894	-0.30627	0.14415	-0.14264	-0.07894	-0.14264	-0.12024
-7.03796	-7.03762		1.11773	-0.11183	-0.03425	1.06821	-0.09036	-0.05261		-0.3169	-0.25878	-0.06732	-0.25878	0.09666	-0.1423	-0.06732	-0.1423	-0.1133	-0.31706	-0.25856	-0.06574	-0.25856	0.09654	-0.14349	-0.06574	-0.14349	-0.11149
-7.04218	-7.04191		-0.6333	-0.27444	0.28379	-0.63305	-0.27045	0.29638		-0.30779	-0.19248	-0.04709	-0.19248	0.03708	-0.14253	-0.04709	-0.14253	-0.11029	-0.30658	-0.19222	-0.04596	-0.19222	0.03734	-0.14349	-0.04596	-0.14349	-0.10736
-7.04643	-7.04622		0.38305	0.72294	0.32362	0.39418	0.75362	0.34001		-0.28947	-0.11321	-0.0238	-0.11321	-0.03002	-0.13934	-0.0238	-0.13934	-0.10936	-0.28854	-0.11268	-0.02184	-0.11268	-0.03071	-0.14087	-0.02184	-0.14087	-0.10698
-7.05018	-7.05002		-0.66965	-0.18319	-1.93186	-0.68182	-0.19311	-1.93668		-0.26606	-0.02583	0.00246	-0.02583	-0.10353	-0.13339	0.00246	-0.13339	-0.11362	-0.26269	-0.02654	0.00408	-0.02654	-0.10354	-0.13455	0.00408	-0.13455	-0.10912
-7.05294	-7.05281		1.47244	1.37037	-0.51963	1.49292	1.36841	-0.5066		-0.23063	0.05786	0.02756	0.05786	-0.17534	-0.12324	0.02756	-0.12324	-0.11527	-0.22926	0.05915	0.02934	0.05915	-0.17666	-0.12444	0.02934	-0.12444	-0.11245
-7.05444	-7.05434		1.76831	-1.673	-1.04448	1.7729	-1.66939	-1.0404		-0.19151	0.13697	0.04991	0.13697	-0.24286	-0.11039	0.04991	-0.11039	-0.12012	-0.18979	0.13792	0.05179	0.13792	-0.24512	-0.1115	0.05179	-0.1115	-0.11574
-7.05471	-7.05465		-1.97864	1.62759	1.37564	-1.96148	1.61769	1.37472		-0.14815	0.20305	0.06746	0.20305	-0.30316	-0.09633	0.06746	-0.09633	-0.12286	-0.14646	0.20462	0.06975	0.20462	-0.30496	-0.09718	0.06975	-0.09718	-0.11836
-7.05411	-7.05408		1.387	1.13139	0.56953	1.42963	1.15119	0.56861		-0.10316	0.25411	0.07899	0.25411	-0.35163	-0.08282	0.07899	-0.08282	-0.12444	-0.10264	0.25557	0.08199	0.25557	-0.35305	-0.08327	0.08199	-0.08327	-0.12006
-7.05318	-7.05319		-1.4748	0.6489	0.71862	-1.45726	0.65076	0.719		-0.06279	0.28772	0.08391	0.28772	-0.38646	-0.07143	0.08391	-0.07143	-0.12559	-0.06158	0.28882	0.08774	0.28882	-0.38747	-0.07097	0.08774	-0.07097	-0.121
-7.05251	-7.05254		0.42282	1.10137	-0.03066	0.43151	1.12623	-0.02965		-0.02721	0.30227	0.08336	0.30227	-0.40709	-0.06191	0.08336	-0.06191	-0.12741	-0.02639	0.30362	0.08647	0.30362	-0.40712	-0.06124	0.08647	-0.06124	-0.12144
-7.0526	-7.05264		-0.22225	-0.95112	-0.78577	-0.23161	-0.94329	-0.80042		0.000402101	0.29877	0.07458	0.29877	-0.41163	-0.05561	0.07458	-0.05561	-0.12804	-1.63446e-05	0.30023	0.07803	0.30023	-0.41147	-0.05427	0.07803	-0.05427	-0.12139
-7.05371	-7.05374		1.55002	0.11788	0.31116	1.55868	0.10431	0.31319		0.01708	0.27859	0.05866	0.27859	-0.40029	-0.05139	0.05866	-0.05139	-0.12682	0.01613	0.27978	0.06248	0.27978	-0.39985	-0.0499	0.06248	-0.0499	-0.12051
-7.05578	-7.05581		-1.40434	0.95988	0.3737	-1.42262	0.95546	0.36183		0.02308	0.24347	0.03668	0.24347	-0.37278	-0.04858	0.03668	-0.04858	-0.12371	0.02163	0.24405	0.04014	0.24405	-0.37151	-0.04759	0.04014	-0.04759	-0.11796
-7.05847	-7.05851		-0.7113	2.60572	-0.81991	-0.70121	2.57495	-0.7898		0.01928	0.19489	0.00816	0.19489	-0.32652	-0.04755	0.00816	-0.04755	-0.11819	0.01709	0.1954	0.0116	0.1954	-0.32577	-0.04672	0.0116	-0.04672	-0.11256
-7.0612	-7.06126		0.47456	-2.25324	1.32783	0.46386	-2.2566	1.33175		0.00695	0.13616	-0.02583	0.13616	-0.26414	-0.04794	-0.02583	-0.04794	-0.10891	0.00463	0.13687	-0.02225	0.13687	-0.26218	-0.04654	-0.02225	-0.04654	-0.10284
-7.06332	-7.06339		0.82308	0.33833	0.08661	0.82153	0.33783	0.08428		-0.01036	0.07109	-0.06361	0.07109	-0.18184	-0.04691	-0.06361	-0.04691	-0.09233	-0.01344	0.07182	-0.06016	0.07182	-0.18129	-0.04647	-0.06016	-0.04647	-0.08745
-7.06424	-7.06429		0.87208	0.14616	-0.37642	0.87253	0.1483	-0.37649		-0.03004	0.00313	-0.1039	0.00313	-0.08659	-0.0461	-0.1039	-0.0461	-0.07099	-0.03378	0.00388	-0.10063	0.00388	-0.08542	-0.04611	-0.10063	-0.04611	-0.0654
-7.06351	-7.06355		0.32123	1.67625	-0.30397	0.32	1.64985	-0.30784		-0.04939	-0.0642	-0.14488	-0.0642	0.02131	-0.04533	-0.14488	-0.04533	-0.0418	-0.05355	-0.06323	-0.14176	-0.06323	0.0208	-0.04532	-0.14176	-0.04532	-0.03662
-7.06117	-7.06119		0.63267	-1.43375	-0.49443	0.64619	-1.47544	-0.48399		-0.06664	-0.12737	-0.18445	-0.12737	0.13004	-0.04439	-0.18445	-0.04439	-0.00832	-0.07045	-0.12618	-0.18124	-0.12618	0.13067	-0.04388	-0.18124	-0.04388	-0.00196
-7.05765	-7.05765		-2.94872	1.42494	1.61329	-2.97005	1.41569	1.56332		-0.07847	-0.18279	-0.22016	-0.18279	0.23446	-0.04173	-0.22016	-0.04173	0.03029	-0.0832	-0.1819	-0.21661	-0.1819	0.23516	-0.04171	-0.21661	-0.04171	0.03649
-7.05373	-7.05372		0.22887	-0.38194	-0.49826	0.20722	-0.42368	-0.51258		-0.08813	-0.22924	-0.24839	-0.22924	0.32488	-0.03831	-0.24839	-0.03831	0.06983	-0.09191	-0.22777	-0.24516	-0.22777	0.32506	-0.03844	-0.24516	-0.03844	0.07597
-7.05039	-7.05037		-0.83762	-1.24847	2.43062	-0.84734	-1.24896	2.43074		-0.09341	-0.26317	-0.26821	-0.26317	0.39101	-0.03328	-0.26821	-0.03328	0.10614	-0.09754	-0.26146	-0.26439	-0.26146	0.39166	-0.03366	-0.26439	-0.03366	0.11313
-7.04845	-7.04843		0.12898	0.01138	-0.27035	0.13935	0.00791	-0.26944		-0.09766	-0.28265	-0.27634	-0.28265	0.42775	-0.02681	-0.27634	-0.02681	0.13813	-0.10189	-0.28077	-0.27243	-0.28077	0.42855	-0.02682	-0.27243	-0.02682	0.14471
-7.04841	-7.04839		-0.10838	-1.89612	-1.2897	-0.14815	-1.90498	-1.28361		-0.10169	-0.28574	-0.27189	-0.28574	0.43083	-0.01708	-0.27189	-0.01708	0.16101	-0.10651	-0.28383	-0.26805	-0.28383	0.43202	-0.01722	-0.26805	-0.01722	0.1677
-7.05029	-7.05027		-0.13798	-0.1833	0.62966	-0.15101	-0.20306	0.62102		-0.10822	-0.27083	-0.25487	-0.27083	0.4	-0.00411	-0.25487	-0.00411	0.17282	-0.11233	-0.26941	-0.2512	-0.26941	0.40182	-0.00421	-0.2512	-0.00421	0.17971
-7.05363	-7.05359		-0.11198	-1.11869	-0.74935	-0.13019	-1.10461	-0.75819		-0.11488	-0.23969	-0.22599	-0.23969	0.33902	0.01261	-0.22599	0.01261	0.17285	-0.11878	-0.23766	-0.22298	-0.23766	0.34098	0.01265	-0.22298	0.01265	0.17927
-7.05759	-7.05751		0.2137	-0.37628	-0.41608	0.20909	-0.35849	-0.42522		-0.12069	-0.19248	-0.18885	-0.19248	0.25382	0.03333	-0.18885	0.03333	0.16056	-0.12417	-0.1904	-0.18575	-0.1904	0.25505	0.03355	-0.18575	0.03355	0.16592
-7.06121	-7.06108		-1.74763	-0.47123	0.27898	-1.74305	-0.48173	0.26092		-0.12482	-0.13355	-0.14522	-0.13355	0.14954	0.05739	-0.14522	0.05739	0.13518	-0.12625	-0.13126	-0.14255	-0.13126	0.15177	0.0581	-0.14255	0.0581	0.14059
-7.06363	-7.06348		-1.0151	-0.2526	0.85511	-1.02412	-0.21574	0.87225		-0.12124	-0.06782	-0.0989	-0.06782	0.03713	0.0848	-0.0989	0.0848	0.10025	-0.12285	-0.06555	-0.09686	-0.06555	0.03968	0.08546	-0.09686	0.08546	0.10533
-7.06432	-7.06416		-2.49873	2.19743	-1.3526	-2.5019	2.17336	-1.30742		-0.11212	-0.000909708	-0.05352	-0.000909708	-0.07429	0.11371	-0.05352	0.11371	0.05736	-0.11279	0.000828938	-0.0517	0.000828938	-0.07252	0.11426	-0.0517	0.11426	0.0632
-7.06317	-7.06303		0.39313	0.50592	0.99039	0.44067	0.50515	0.99855		-0.09497	0.06003	-0.01108	0.06003	-0.1784	0.14278	-0.01108	0.14278	0.01337	-0.09631	0.06227	-0.00954	0.06227	-0.17745	0.14289	-0.00954	0.14289	0.01751
-7.06047	-7.06032		1.50273	-2.8329	-0.11176	1.54618	-2.82259	-0.11329		-0.0735	0.11238	0.02595	0.11238	-0.26941	0.16884	0.02595	0.16884	-0.03306	-0.07525	0.1143	0.028	0.1143	-0.26952	0.16961	0.028	0.16961	-0.02884
-7.05675	-7.05657		0.92384	0.38781	-1.84452	0.94382	0.38909	-1.82358		-0.05033	0.15207	0.05766	0.15207	-0.34376	0.19244	0.05766	0.19244	-0.078	-0.0521	0.15398	0.05985	0.15398	-0.34512	0.193	0.05985	0.193	-0.07367
-7.05264	-7.05242		0.90249	-0.36322	-1.66484	0.87506	-0.37543	-1.68826		-0.02843	0.17738	0.083	0.17738	-0.40154	0.21125	0.083	0.21125	-0.12065	-0.02984	0.17955	0.08532	0.17955	-0.40272	0.2119	0.08532	0.2119	-0.11572
-7.04879	-7.04854		0.56876	-1.51891	2.49758	0.55124	-1.48335	2.47721		-0.00955	0.18818	0.10149	0.18818	-0.44023	0.2251	0.10149	0.2251	-0.15924	-0.01106	0.19023	0.10399	0.19023	-0.44197	0.22534	0.10399	0.22534	-0.1546
-7.04578	-7.04551		1.15206	0.21639	-0.09883	1.10543	0.24138	-0.11289		0.00289	0.18371	0.11284	0.18371	-0.46068	0.2328	0.11284	0.2328	-0.1947	0.00192	0.18578	0.11555	0.18578	-0.46314	0.23279	0.11555	0.23279	-0.19029
-7.04401	-7.04374		-0.17906	0.14556	0.25749	-0.18237	0.14127	0.26572		0.00861	0.16408	0.11733	0.16408	-0.46344	0.23376	0.11733	0.23376	-0.22707	0.00742	0.16647	0.11991	0.16647	-0.46655	0.23383	0.11991	0.23383	-0.22301
-7.04372	-7.04346		-0.0447	0.24556	0.23534	-0.03609	0.275	0.25092		0.00549	0.13019	0.11507	0.13019	-0.44931	0.2278	0.11507	0.2278	-0.25737	0.00464	0.13281	0.11709	0.13281	-0.45223	0.22831	0.11709	0.22831	-0.25279
-7.04488	-7.04463		-0.50446	-0.04964	-1.82461	-0.51419	-0.05881	-1.8306		-0.00414	0.08365	0.10519	0.08365	-0.41555	0.21576	0.10519	0.21576	-0.28333	-0.00678	0.0859	0.10739	0.0859	-0.41959	0.21638	0.10739	0.21638	-0.27931
-7.04712	-7.04691		1.34685	1.30431	-0.61771	1.36622	1.30167	-0.6081		-0.02247	0.02495	0.08865	0.02495	-0.36279	0.19783	0.08865	0.19783	-0.30616	-0.02587	0.02719	0.09131	0.02719	-0.36776	0.19856	0.09131	0.19856	-0.30185
-7.04985	-7.04969		1.34	-1.25403	-0.76179	1.34054	-1.25333	-0.75782		-0.04723	-0.04338	0.06718	-0.04338	-0.29051	0.17487	0.06718	0.17487	-0.32303	-0.05069	-0.04118	0.06965	-0.04118	-0.29573	0.17573	0.06965	0.17573	-0.31908
-7.05219	-7.05207		-1.4701	1.2169	1.04674	-1.44998	1.21072	1.04381		-0.07496	-0.11898	0.04089	-0.11898	-0.19916	0.1488	0.04089	0.1488	-0.33437	-0.0783	-0.11626	0.04344	-0.11626	-0.20358	0.14925	0.04344	0.14925	-0.32926
-7.05317	-7.0531		1.81675	1.26302	0.55259	1.86213	1.28155	0.55482		-0.10225	-0.19628	0.01171	-0.19628	-0.08775	0.12025	0.01171	0.12025	-0.33613	-0.10517	-0.19428	0.01408	-0.19428	-0.09304	0.12093	0.01408	0.12093	-0.33053
-7.05203	-7.05201		-1.70199	0.65187	0.73165	-1.69371	0.65262	0.73247		-0.12603	-0.27233	-0.01931	-0.27233	0.0351	0.09342	-0.01931	0.09342	-0.32709	-0.12746	-0.2703	-0.01688	-0.2703	0.03052	0.09291	-0.01688	0.09291	-0.32143
-7.04857	-7.04858		0.30038	0.81117	-0.05113	0.30972	0.8334	-0.04685		-0.13592	-0.34007	-0.0499	-0.34007	0.16431	0.0689	-0.0499	0.0689	-0.30389	-0.14252	-0.33829	-0.04758	-0.33829	0.15776	0.06745	-0.04758	0.06745	-0.30134
-7.04336	-7.0434		-0.14443	-0.61148	-0.56916	-0.15089	-0.60613	-0.58474		-0.14605	-0.39321	-0.07865	-0.39321	0.27974	0.047	-0.07865	0.047	-0.27446	-0.14908	-0.39149	-0.07603	-0.39149	0.27581	0.04628	-0.07603	0.04628	-0.27089
-7.03766	-7.03773		1.602	0.11147	0.34941	1.61334	0.10019	0.35351		-0.14487	-0.42481	-0.10314	-0.42481	0.37525	0.03071	-0.10314	0.03071	-0.23488	-0.14786	-0.42332	-0.10019	-0.42332	0.37061	0.03008	-0.10019	0.03008	-0.23186
-7.03288	-7.03299		-1.48364	1.00166	0.4044	-1.49908	0.99495	0.39718		-0.1382	-0.43036	-0.12171	-0.43036	0.43511	0.01887	-0.12171	0.01887	-0.19094	-0.14079	-0.42894	-0.11798	-0.42894	0.43124	0.01803	-0.11798	0.01803	-0.18686
-7.02999	-7.03013		-0.71723	2.68288	-0.90311	-0.70858	2.65892	-0.8761		-0.12671	-0.40834	-0.13171	-0.40834	0.45593	0.00929	-0.13171	0.00929	-0.1418	-0.12988	-0.40691	-0.12779	-0.40691	0.45275	0.00809	-0.12779	0.00809	-0.13907
-7.02917	-7.02935		0.49545	-2.29533	1.30988	0.48174	-2.29954	1.31459		-0.11333	-0.3603	-0.13393	-0.3603	0.43997	-0.00093258	-0.13393	-0.00093258	-0.09383	-0.11648	-0.35932	-0.12873	-0.35932	0.43743	-0.00168	-0.12873	-0.00168	-0.09192
-7.03004	-7.03029		0.83331	0.50719	0.5205	0.83058	0.50799	0.52174		-0.09782	-0.29194	-0.12674	-0.29194	0.39428	-0.0124	-0.12674	-0.0124	-0.05021	-0.10081	-0.29133	-0.12097	-0.29133	0.39184	-0.01219	-0.12097	-0.01219	-0.04886
-7.0321	-7.03243		0.89249	-0.04437	-0.81315	0.89251	-0.04973	-0.81276		-0.08113	-0.21017	-0.11127	-0.21017	0.32519	-0.02279	-0.11127	-0.02279	-0.01512	-0.08247	-0.20973	-0.10556	-0.20973	0.32422	-0.02287	-0.10556	-0.02287	-0.01326
-7.03489	-7.0353		0.2718	2.55842	-0.27923	0.26719	2.53197	-0.27944		-0.06036	-0.12115	-0.08958	-0.12115	0.24281	-0.03206	-0.08958	-0.03206	0.01051	-0.0604	-0.12168	-0.0841	-0.12168	0.24248	-0.03205	-0.0841	-0.03205	0.01261
-7.03808	-7.03856		0.76331	-2.29553	-0.577	0.76867	-2.33267	-0.56787		-0.03565	-0.03271	-0.06318	-0.03271	0.15283	-0.03784	-0.06318	-0.03784	0.0242	-0.03406	-0.0337	-0.05821	-0.0337	0.15329	-0.0379	-0.05821	-0.0379	0.02741
-7.04141	-7.04193		-2.55828	1.2182	1.13247	-2.59736	1.21439	1.09343		-0.00631	0.04974	-0.03382	0.04974	0.06099	-0.03911	-0.03382	-0.03911	0.02676	-0.00353	0.04895	-0.02946	0.04895	0.06231	-0.03914	-0.02946	-0.03914	0.03116
-7.04457	-7.04514		0.22563	-0.29564	-0.37484	0.20859	-0.32599	-0.38647		0.02869	0.12415	-0.00352	0.12415	-0.02473	-0.03481	-0.00352	-0.03481	0.02184	0.03003	0.12237	0.000896641	0.12237	-0.02543	-0.03561	0.000896641	-0.03561	0.02492
-7.04726	-7.04789		-0.85671	-1.28486	2.3692	-0.86429	-1.28379	2.36811		0.06371	0.18592	0.02846	0.18592	-0.10455	-0.0275	0.02846	-0.0275	0.00726	0.0649	0.18412	0.03166	0.18412	-0.10573	-0.02802	0.03166	-0.02802	0.01063
-7.04929	-7.04996		0.01465	0.01039	-0.19652	0.02456	0.00933	-0.19611		0.09727	0.23395	0.05941	0.23395	-0.17417	-0.01698	0.05941	-0.01698	-0.01294	0.0984	0.23256	0.0616	0.23256	-0.17518	-0.01809	0.0616	-0.01809	-0.00943
-7.05056	-7.05125		-0.26345	-1.97369	-1.25434	-0.29794	-1.98602	-1.25155		0.12735	0.26822	0.08832	0.26822	-0.2296	-0.00695	0.08832	-0.00695	-0.03678	0.12752	0.26683	0.08944	0.26683	-0.23138	-0.00783	0.08944	-0.00783	-0.033
-7.0512	-7.05191		-0.09766	-0.2354	0.41477	-0.11357	-0.25802	0.40929		0.14947	0.28783	0.11337	0.28783	-0.27139	0.00145	0.11337	0.00145	-0.06196	0.14931	0.28636	0.11399	0.28636	-0.27301	0.000715638	0.11399	0.000715638	-0.05801
-7.05151	-7.05221		-0.1258	-1.11693	-0.80823	-0.13773	-1.10541	-0.81841		0.1623	0.29219	0.13415	0.29219	-0.29859	0.00656	0.13415	0.00656	-0.08794	0.1609	0.2909	0.13396	0.2909	-0.29994	0.00593	0.13396	0.00593	-0.08301
-7.05188	-7.05257		0.19425	-0.37804	-0.33436	0.18971	-0.35671	-0.3457		0.16267	0.28124	0.14861	0.28124	-0.31212	0.00763	0.14861	0.00763	-0.1118	0.16031	0.2806	0.1484	0.2806	-0.31308	0.0069	0.1484	0.0069	-0.10693
-7.05266	-7.05332		-1.73668	-0.43939	0.25437	-1.73135	-0.44476	0.23855		0.15026	0.25612	0.15716	0.25612	-0.31231	0.0044	0.15716	0.0044	-0.13425	0.14671	0.25634	0.15664	0.25634	-0.31352	0.00344	0.15664	0.00344	-0.12897
-7.05405	-7.05467		-1.05906	-0.2474	0.88793	-1.06628	-0.21953	0.90294		0.1246	0.21859	0.15869	0.21859	-0.30147	-0.00309	0.15869	-0.00309	-0.15371	0.12059	0.21927	0.15821	0.21927	-0.30258	-0.00383	0.15821	-0.00383	-0.14842
-7.05601	-7.05658		-2.90392	1.40245	-1.2655	-2.91022	1.38404	-1.23417		0.08791	0.17065	0.15372	0.17065	-0.27935	-0.01379	0.15372	-0.01379	-0.17005	0.08403	0.17139	0.1531	0.17139	-0.2811	-0.01362	0.1531	-0.01362	-0.16446
-7.05828	-7.05878		0.19202	0.45868	1.27565	0.24662	0.4424	1.29338		0.04405	0.11462	0.14217	0.11462	-0.24928	-0.02445	0.14217	-0.02445	-0.18176	0.04026	0.11493	0.14155	0.11493	-0.24978	-0.02435	0.14155	-0.02435	-0.17606
-7.06038	-7.06079		1.39135	-2.68358	-0.07192	1.44263	-2.67389	-0.06322		-0.00273	0.05254	0.12483	0.05254	-0.20811	-0.03442	0.12483	-0.03442	-0.18731	-0.00649	0.05269	0.12411	0.05269	-0.20871	-0.03428	0.12411	-0.03428	-0.18222
-7.06169	-7.06204		0.97834	0.48643	-1.78798	0.99038	0.50208	-1.76968		-0.04759	-0.01193	0.10189	-0.01193	-0.15758	-0.04194	0.10189	-0.04194	-0.18649	-0.0516	-0.01227	0.1017	-0.01227	-0.15833	-0.04209	0.1017	-0.04209	-0.18201
-7.06171	-7.06199		0.92962	-0.19743	-1.35533	0.90678	-0.20469	-1.38194		-0.08617	-0.07621	0.0758	-0.07621	-0.09846	-0.04643	0.0758	-0.04643	-0.17872	-0.09092	-0.07632	0.0756	-0.07632	-0.09923	-0.04708	0.0756	-0.04708	-0.17464
-7.06015	-7.0604		0.78479	-1.26779	2.25287	0.77639	-1.23666	2.23308		-0.11876	-0.1356	0.04801	-0.1356	-0.03424	-0.04864	0.04801	-0.04864	-0.16508	-0.12146	-0.13535	0.04751	-0.13535	-0.03356	-0.04951	0.04751	-0.04951	-0.15987
-7.05713	-7.05737		1.18029	0.58411	-0.16591	1.13586	0.61559	-0.17977		-0.13741	-0.18478	0.01976	-0.18478	0.03708	-0.04991	0.01976	-0.04991	-0.14174	-0.14181	-0.1847	0.01942	-0.1847	0.03555	-0.05055	0.01942	-0.05055	-0.13789
-7.05319	-7.05346		0.3073	0.58314	0.22999	0.2976	0.57617	0.2378		-0.14795	-0.21904	-0.00637	-0.21904	0.10528	-0.05147	-0.00637	-0.05147	-0.11298	-0.15207	-0.21959	-0.00653	-0.21959	0.103	-0.05183	-0.00653	-0.05183	-0.10941
-7.04913	-7.04945		-0.52608	-0.28158	0.13464	-0.51788	-0.2572	0.15416		-0.15086	-0.23529	-0.02835	-0.23529	0.16565	-0.05442	-0.02835	-0.05442	-0.07875	-0.15347	-0.23556	-0.02841	-0.23556	0.16329	-0.05529	-0.02841	-0.05529	-0.07546
-7.04574	-7.04612		-0.27121	0.12162	-1.63977	-0.28026	0.11612	-1.64409		-0.14556	-0.22956	-0.04414	-0.22956	0.21444	-0.06102	-0.04414	-0.06102	-0.04131	-0.14739	-0.22935	-0.04467	-0.22935	0.21146	-0.06226	-0.04467	-0.06226	-0.03743
-7.04351	-7.04395		1.13171	1.16513	-0.73963	1.14924	1.16148	-0.73201		-0.13379	-0.19905	-0.05434	-0.19905	0.24657	-0.0719	-0.05434	-0.0719	0.000199944	-0.13483	-0.19954	-0.05466	-0.19954	0.24374	-0.07324	-0.05466	-0.07324	0.00314
-7.04249	-7.04297		0.83094	-0.76068	-0.43365	0.82835	-0.76092	-0.42836		-0.11761	-0.14611	-0.05797	-0.14611	0.26089	-0.08667	-0.05797	-0.08667	0.04207	-0.11612	-0.14694	-0.05849	-0.14694	0.25854	-0.08744	-0.05849	-0.08744	0.04448
-7.0423	-7.04281		-0.8399	0.72094	0.64486	-0.82303	0.71675	0.64081		-0.09308	-0.07374	-0.05635	-0.07374	0.25705	-0.10246	-0.05635	-0.10246	0.08109	-0.09071	-0.07469	-0.05689	-0.07469	0.25573	-0.10279	-0.05689	-0.10279	0.08484
-7.04243	-7.04299		2.12641	1.34733	0.52669	2.16446	1.36743	0.52915		-0.06218	0.01262	-0.04998	0.01262	0.23505	-0.11548	-0.04998	-0.11548	0.11703	-0.05783	0.01176	-0.05107	0.01176	0.23626	-0.11616	-0.05107	-0.11616	0.12243
-7.04245	-7.04306		-1.85162	0.64335	0.72992	-1.84623	0.64809	0.72662		-0.01973	0.10596	-0.04152	0.10596	0.20052	-0.1237	-0.04152	-0.1237	0.15093	-0.01725	0.10528	-0.04192	0.10528	0.20172	-0.12435	-0.04192	-0.12435	0.15534
-7.0422	-7.04284		0.1594	0.46915	-0.07959	0.17099	0.48885	-0.07908		0.02976	0.19771	-0.0297	0.19771	0.15523	-0.12361	-0.0297	-0.12361	0.18008	0.02974	0.19774	-0.02998	0.19774	0.15405	-0.12459	-0.02998	-0.12459	0.18166
-7.04171	-7.04237		-0.04309	-0.21138	-0.32382	-0.04981	-0.20645	-0.34067		0.07714	0.28202	-0.01412	0.28202	0.09433	-0.11471	-0.01412	-0.11471	0.19479	0.0802	0.28088	-0.01515	0.28088	0.09578	-0.11538	-0.01515	-0.11538	0.19969
-7.04105	-7.04176		1.58662	0.11559	0.37926	1.59653	0.10468	0.38925		0.12771	0.34852	0.00419	0.34852	0.03025	-0.09717	0.00419	-0.09717	0.20492	0.12929	0.34787	0.00293	0.34787	0.03045	-0.09721	0.00293	-0.09721	0.20785
-7.04025	-7.041		-1.4594	0.99897	0.42877	-1.47449	0.99168	0.42167		0.17061	0.39521	0.02478	0.39521	-0.0382	-0.07233	0.02478	-0.07233	0.20149	0.17168	0.39403	0.02432	0.39403	-0.03705	-0.07257	0.02432	-0.07257	0.20538
-7.0392	-7.03999		-0.67878	2.56024	-0.8938	-0.6668	2.53709	-0.8675		0.20191	0.41954	0.04812	0.41954	-0.10305	-0.04517	0.04812	-0.04517	0.18877	0.20212	0.41752	0.04823	0.41752	-0.10214	-0.04512	0.04823	-0.04512	0.19209
-7.03785	-7.03866		0.47555	-2.17504	1.22675	0.45956	-2.17949	1.22647		0.21617	0.4214	0.07278	0.4214	-0.16274	-0.01907	0.07278	-0.01907	0.16522	0.21646	0.41895	0.07309	0.41895	-0.16101	-0.0191	0.07309	-0.0191	0.16863
-7.03634	-7.03717		0.82501	0.65469	0.92361	0.82084	0.65464	0.92178		0.21072	0.40273	0.09571	0.40273	-0.21552	0.00236	0.09571	0.00236	0.13185	0.21208	0.40043	0.0965	0.40043	-0.21258	0.00203	0.0965	0.00203	0.13644
-7.03517	-7.036		0.8948	-0.22545	-1.18375	0.89083	-0.23319	-1.18989		0.18741	0.36807	0.11423	0.36807	-0.26116	0.01598	0.11423	0.01598	0.09207	0.18768	0.36462	0.11611	0.36462	-0.25802	0.01589	0.11611	0.01589	0.0973
-7.03494	-7.03575		0.22169	3.27349	-0.25286	0.21748	3.24704	-0.25083		0.14566	0.31704	0.12793	0.31704	-0.30176	0.0217	0.12793	0.0217	0.0486	0.14406	0.31422	0.12988	0.31422	-0.29978	0.02196	0.12988	0.02196	0.05351
-7.03612	-7.03688		0.8523	-3.02446	-0.63987	0.85986	-3.04514	-0.62703		0.08487	0.25385	0.13439	0.25385	-0.34305	0.02085	0.13439	0.02085	0.00298	0.08371	0.25202	0.13655	0.25202	-0.34056	0.02127	0.13655	0.02127	0.00755
-7.03875	-7.03944		-2.06748	0.9574	0.58249	-2.10581	0.95909	0.5361		0.01145	0.18371	0.13336	0.18371	-0.38382	0.01517	0.13336	0.01517	-0.04316	0.01119	0.18078	0.13574	0.18078	-0.38141	0.01602	0.13574	0.01602	-0.03781
-7.0424	-7.04303		0.2412	-0.18031	-0.25499	0.22734	-0.20794	-0.26077		-0.06715	0.10613	0.12576	0.10613	-0.42358	0.00873	0.12576	0.00873	-0.08665	-0.06755	0.10352	0.12787	0.10352	-0.42144	0.00903	0.12787	0.00903	-0.0797
-7.04632	-7.04691		-0.84471	-1.28121	2.25397	-0.84979	-1.27946	2.25362		-0.14466	0.02521	0.11157	0.02521	-0.45819	0.00265	0.11157	0.00265	-0.12181	-0.1459	0.02356	0.11408	0.02356	-0.45741	0.00304	0.11408	0.00304	-0.11531
-7.04971	-7.05025		-0.10998	-0.00509	-0.11213	-0.10532	0.000133614	-0.10711		-0.21671	-0.05478	0.09338	-0.05478	-0.48543	-9.00117e-05	0.09338	-9.00117e-05	-0.1482	-0.21774	-0.05562	0.09609	-0.05562	-0.48473	7.69769e-05	0.09609	7.69769e-05	-0.14236
-7.05184	-7.05237		-0.35785	-1.99102	-1.18759	-0.38289	-2.00891	-1.18877		-0.27636	-0.13063	0.07322	-0.13063	-0.49826	0.00106	0.07322	0.00106	-0.16478	-0.2781	-0.13049	0.07587	-0.13049	-0.49844	0.00119	0.07587	0.00119	-0.15922
-7.05238	-7.0529		-0.06322	-0.29038	0.20803	-0.0768	-0.30954	0.19546		-0.32295	-0.19763	0.05301	-0.19763	-0.49362	0.00632	0.05301	0.00632	-0.17113	-0.32383	-0.1976	0.05552	-0.1976	-0.49488	0.00625	0.05552	0.00625	-0.16531
-7.05138	-7.05191		-0.16556	-1.0827	-0.85318	-0.17667	-1.07043	-0.86139		-0.35299	-0.25374	0.03468	-0.25374	-0.47105	0.01426	0.03468	0.01426	-0.1663	-0.35382	-0.25366	0.03698	-0.25366	-0.47242	0.01418	0.03698	0.01418	-0.16097
-7.04931	-7.04986		0.15828	-0.32467	-0.28275	0.15827	-0.30703	-0.28515		-0.36793	-0.29581	0.01879	-0.29581	-0.42995	0.02352	0.01879	0.02352	-0.15309	-0.36878	-0.29563	0.02191	-0.29563	-0.43222	0.02316	0.02191	0.02316	-0.14752
-7.04691	-7.04749		-1.67212	-0.39054	0.21152	-1.67442	-0.39552	0.20044		-0.37027	-0.32085	0.00816	-0.32085	-0.37511	0.03222	0.00816	0.03222	-0.13223	-0.37056	-0.32073	0.01158	-0.32073	-0.37729	0.03132	0.01158	0.03132	-0.12678
-7.045	-7.04561		-1.07076	-0.22204	0.89206	-1.07696	-0.20351	0.90627		-0.36102	-0.3275	0.00369	-0.3275	-0.31005	0.03841	0.00369	0.03841	-0.10585	-0.36125	-0.32668	0.00677	-0.32668	-0.31203	0.03704	0.00677	0.03704	-0.10084
-7.04427	-7.0449		-3.34003	0.49967	-1.16242	-3.34512	0.48303	-1.14311		-0.34321	-0.31292	0.00479	-0.31292	-0.2401	0.04004	0.00479	0.04004	-0.07651	-0.34265	-0.3119	0.0076	-0.3119	-0.24111	0.03913	0.0076	0.03913	-0.07175
-7.04509	-7.04574		-0.0421	0.36042	1.59735	-0.000802693	0.35992	1.59793		-0.31747	-0.27734	0.01036	-0.27734	-0.16794	0.03822	0.01036	0.03822	-0.04645	-0.31578	-0.27592	0.01358	-0.27592	-0.16877	0.03709	0.01358	0.03709	-0.04129
-7.0474	-7.04806		1.25843	-2.47026	-0.01499	1.30178	-2.46866	-0.00884		-0.28249	-0.22113	0.02069	-0.22113	-0.09686	0.03226	0.02069	0.03226	-0.01491	-0.28056	-0.21974	0.02348	-0.21974	-0.09825	0.03116	0.02348	0.03116	-0.01094
-7.05067	-7.05135		0.9961	0.61239	-1.68956	1.01974	0.63281	-1.65792		-0.24095	-0.14646	0.03238	-0.14646	-0.032	0.02213	0.03238	0.02213	0.01226	-0.23646	-0.14601	0.03546	-0.14601	-0.03161	0.022	0.03546	0.022	0.0182
-7.05408	-7.05478		0.96997	0.01736	-0.96917	0.93026	-0.00088073	-1.00747		-0.18871	-0.05978	0.04414	-0.05978	0.02889	0.00999	0.04414	0.00999	0.03804	-0.18268	-0.05952	0.04736	-0.05952	0.03049	0.0108	0.04736	0.0108	0.04567
-7.05671	-7.05743		1.0376	-0.94374	1.9335	1.03179	-0.92644	1.91801		-0.12289	0.03246	0.05292	0.03246	0.08858	-0.00212	0.05292	-0.00212	0.06698	-0.11997	0.03279	0.0571	0.03279	0.08767	-0.00107	0.0571	-0.00107	0.07125
-7.05795	-7.0587		1.19945	0.96976	-0.23482	1.15958	1.00455	-0.24636		-0.05362	0.12246	0.05923	0.12246	0.13925	-0.01331	0.05923	-0.01331	0.09065	-0.0511	0.12213	0.06326	0.12213	0.13945	-0.01203	0.06326	-0.01203	0.09501
-7.05772	-7.0585		0.7883	1.01771	0.20493	0.78197	1.01105	0.21336		0.01476	0.19843	0.06179	0.19843	0.18381	-0.02183	0.06179	-0.02183	0.11228	0.01838	0.19891	0.0655	0.19891	0.18439	-0.0206	0.0655	-0.0206	0.11688
-7.05633	-7.05717		-1.03162	-0.83841	0.03527	-1.02144	-0.80973	0.0544		0.07822	0.25588	0.06092	0.25588	0.21804	-0.02768	0.06092	-0.02768	0.12927	0.08131	0.25494	0.06452	0.25494	0.22079	-0.02593	0.06452	-0.02593	0.13628
-7.05423	-7.05512		0.02101	0.3344	-1.38033	0.01428	0.32821	-1.38284		0.129	0.28553	0.05797	0.28553	0.24521	-0.02942	0.05797	-0.02942	0.14715	0.13093	0.28572	0.06158	0.28572	0.24752	-0.02783	0.06158	-0.02783	0.1522
-7.05165	-7.0526		0.82099	0.9466	-0.88966	0.84019	0.9449	-0.87879		0.16066	0.29063	0.05402	0.29063	0.26121	-0.02941	0.05402	-0.02941	0.15735	0.16281	0.2912	0.05761	0.2912	0.26431	-0.02736	0.05761	-0.02736	0.16305
-7.04877	-7.04978		0.27023	-0.21578	-0.08147	0.27222	-0.22204	-0.0771		0.17357	0.27379	0.04899	0.27379	0.26788	-0.02748	0.04899	-0.02748	0.16215	0.17514	0.27456	0.05275	0.27456	0.27113	-0.02623	0.05275	-0.02623	0.16728
-7.04592	-7.04696		-0.15347	0.19555	0.20129	-0.13699	0.18699	0.20034		0.16534	0.239	0.04335	0.239	0.26168	-0.02761	0.04335	-0.02761	0.15806	0.16807	0.24001	0.04667	0.24001	0.26694	-0.02592	0.04667	-0.02592	0.16361
-7.04363	-7.04469		2.28616	1.38186	0.48899	2.32106	1.40258	0.49177		0.14176	0.18969	0.03556	0.18969	0.24497	-0.0283	0.03556	-0.0283	0.14727	0.14294	0.1916	0.03878	0.1916	0.25016	-0.02733	0.03878	-0.02733	0.15145
-7.04243	-7.04348		-1.91764	0.62967	0.70452	-1.91757	0.636	0.70194		0.10147	0.13035	0.02528	0.13035	0.214	-0.03114	0.02528	-0.03114	0.12717	0.10198	0.13248	0.02878	0.13248	0.21947	-0.03039	0.02878	-0.03039	0.13107
-7.04261	-7.04365		0.01029	0.08474	-0.12646	0.01963	0.1034	-0.12511		0.04963	0.06236	0.01319	0.06236	0.17096	-0.0345	0.01319	-0.0345	0.10162	0.04827	0.0652	0.01674	0.0652	0.17473	-0.03419	0.01674	-0.03419	0.10347
-7.04404	-7.04509		0.07198	0.2302	-0.06136	0.06455	0.23072	-0.08068		-0.0144	-0.01041	-0.000204371	-0.01041	0.11156	-0.03722	-0.000204371	-0.03722	0.067	-0.01425	-0.00762	0.00301	-0.00762	0.11802	-0.0372	0.00301	-0.0372	0.07077
-7.04618	-7.04721		1.49792	0.12585	0.41315	1.506	0.1184	0.4189		-0.08072	-0.08636	-0.01471	-0.08636	0.04799	-0.03751	-0.01471	-0.03751	0.03188	-0.08086	-0.08325	-0.01175	-0.08325	0.05351	-0.03793	-0.01175	-0.03793	0.03555
-7.04816	-7.04918		-1.33169	0.94962	0.44513	-1.34479	0.94348	0.43493		-0.14625	-0.16169	-0.02886	-0.16169	-0.0183	-0.03415	-0.02886	-0.03415	-0.00247	-0.14634	-0.15847	-0.02669	-0.15847	-0.013	-0.035	-0.02669	-0.035	0.000873921
-7.04909	-7.0501		-0.58482	2.23276	-0.79545	-0.57619	2.2121	-0.76825		-0.20577	-0.23361	-0.04224	-0.23361	-0.08097	-0.02641	-0.04224	-0.02641	-0.03397	-0.20578	-0.22996	-0.04084	-0.22996	-0.07511	-0.02763	-0.04084	-0.02763	-0.03002
-7.04826	-7.04927		0.41491	-1.90138	1.07003	0.40058	-1.90421	1.06665		-0.25586	-0.29786	-0.05425	-0.29786	-0.13314	-0.01386	-0.05425	-0.01386	-0.05864	-0.25506	-0.29415	-0.05301	-0.29415	-0.12685	-0.01562	-0.05301	-0.01562	-0.05425
-7.04539	-7.04642		0.78952	0.77182	1.26627	0.78975	0.76894	1.26517		-0.29298	-0.35145	-0.0634	-0.35145	-0.17051	0.00209	-0.0634	0.00209	-0.07317	-0.29174	-0.34761	-0.06194	-0.34761	-0.1644	0.000263755	-0.06194	0.000263755	-0.0698
-7.04079	-7.04184		0.87444	-0.3836	-1.48842	0.86533	-0.39653	-1.49466		-0.31668	-0.39074	-0.06747	-0.39074	-0.19278	0.02059	-0.06747	0.02059	-0.08096	-0.31528	-0.38733	-0.06628	-0.38733	-0.1862	0.01868	-0.06628	0.01868	-0.07585
-7.03519	-7.03629		0.17864	3.81475	-0.22762	0.16996	3.78548	-0.22097		-0.32757	-0.4139	-0.06571	-0.4139	-0.19902	0.03996	-0.06571	0.03996	-0.07603	-0.32685	-0.41066	-0.0649	-0.41066	-0.19346	0.03749	-0.0649	0.03749	-0.07312
-7.02977	-7.03088		0.90445	-3.58505	-0.6762	0.9173	-3.60097	-0.66		-0.32998	-0.41964	-0.05864	-0.41964	-0.19598	0.05663	-0.05864	0.05663	-0.06662	-0.32878	-0.41584	-0.05722	-0.41584	-0.18977	0.05427	-0.05722	0.05427	-0.0638
-7.02575	-7.02688		-1.43991	0.64096	-0.03119	-1.49485	0.64661	-0.07491		-0.32565	-0.40585	-0.04442	-0.40585	-0.18542	0.06825	-0.04442	0.06825	-0.05423	-0.3234	-0.40195	-0.04329	-0.40195	-0.17976	0.06643	-0.04329	0.06643	-0.05137
-7.02425	-7.02537		0.2616	-0.06735	-0.13803	0.25631	-0.08215	-0.14075		-0.31405	-0.37261	-0.02491	-0.37261	-0.1728	0.07365	-0.02491	0.07365	-0.04178	-0.31242	-0.36921	-0.0242	-0.36921	-0.16805	0.07178	-0.0242	0.07178	-0.03979
-7.02593	-7.02702		-0.79567	-1.23284	2.09489	-0.79783	-1.23148	2.09759		-0.29646	-0.32243	-0.00298	-0.32243	-0.16261	0.07022	-0.00298	0.07022	-0.03414	-0.29634	-0.319	-0.00191	-0.319	-0.15805	0.06877	-0.00191	0.06877	-0.03298
-7.03076	-7.0318		-0.23564	-0.05154	-0.01765	-0.22971	-0.03695	-0.01301		-0.27452	-0.25612	0.01988	-0.25612	-0.15629	0.05889	0.01988	0.05889	-0.03538	-0.27414	-0.25355	0.02111	-0.25355	-0.15072	0.05716	0.02111	0.05716	-0.03366
-7.03781	-7.03877		-0.3647	-1.95509	-1.09391	-0.38988	-1.96954	-1.0968		-0.24263	-0.17853	0.04066	-0.17853	-0.14909	0.03834	0.04066	0.03834	-0.04549	-0.24394	-0.1762	0.04189	-0.1762	-0.14359	0.03779	0.04189	0.03779	-0.04272
-7.04535	-7.04623		-0.01871	-0.31401	0.00995	-0.03555	-0.33831	-0.00718		-0.20216	-0.09257	0.05635	-0.09257	-0.13638	0.0129	0.05635	0.0129	-0.062	-0.20379	-0.09088	0.0577	-0.09088	-0.13131	0.0128	0.0577	0.0128	-0.05885
-7.05125	-7.0521		-0.23169	-1.01456	-0.87747	-0.24188	-1.00107	-0.88563		-0.15136	-0.00341	0.06456	-0.00341	-0.11191	-0.01553	0.06456	-0.01553	-0.08323	-0.15337	-0.00238	0.06664	-0.00238	-0.1076	-0.01487	0.06664	-0.01487	-0.07902
-7.05386	-7.05467		0.11459	-0.22343	-0.2386	0.11423	-0.21419	-0.23323		-0.0932	0.08367	0.06559	0.08367	-0.07157	-0.04318	0.06559	-0.04318	-0.10481	-0.09487	0.08372	0.06822	0.08372	-0.06797	-0.04216	0.06822	-0.04216	-0.09969
-7.05256	-7.05335		-1.57256	-0.32843	0.15372	-1.57057	-0.33522	0.14616		-0.03097	0.16115	0.06035	0.16115	-0.01592	-0.06742	0.06035	-0.06742	-0.1237	-0.0336	0.16135	0.06356	0.16135	-0.0128	-0.06609	0.06356	-0.06609	-0.11809
-7.0481	-7.04891		-1.05174	-0.18261	0.87111	-1.05382	-0.172	0.88048		0.02604	0.22441	0.051	0.22441	0.0484	-0.08573	0.051	-0.08573	-0.13972	0.02368	0.22457	0.0549	0.22457	0.052	-0.0841	0.0549	-0.0841	-0.13299
-7.04215	-7.04298		-3.78851	-0.48772	-1.04289	-3.7972	-0.49773	-1.04938		0.07598	0.26819	0.04172	0.26819	0.11679	-0.09625	0.04172	-0.09625	-0.15023	0.0705	0.26852	0.04481	0.26852	0.11706	-0.0944	0.04481	-0.0944	-0.1449
-7.03657	-7.0374		-0.35181	0.25437	1.89011	-0.29549	0.25795	1.90174		0.1037	0.29031	0.03093	0.29031	0.169	-0.09735	0.03093	-0.09735	-0.16387	0.10216	0.29024	0.03525	0.29024	0.17258	-0.096	0.03525	-0.096	-0.15492
-7.03274	-7.03355		1.07351	-2.16065	0.03807	1.1204	-2.19135	0.04619		0.11877	0.28863	0.02248	0.28863	0.20787	-0.09044	0.02248	-0.09044	-0.17363	0.11658	0.2889	0.02715	0.2889	0.21078	-0.08893	0.02715	-0.08893	-0.16453
-7.03136	-7.03212		1.0095	0.76078	-1.56912	1.02639	0.77024	-1.50959		0.11539	0.2654	0.0156	0.2654	0.22404	-0.07621	0.0156	-0.07621	-0.18419	0.11394	0.26564	0.02044	0.26564	0.22675	-0.0742	0.02044	-0.0742	-0.17491
-7.03245	-7.03315		0.97923	0.24061	-0.54412	0.9422	0.23737	-0.556		0.09792	0.22287	0.00946	0.22287	0.21568	-0.05513	0.00946	-0.05513	-0.19652	0.09629	0.2231	0.01445	0.2231	0.21874	-0.05326	0.01445	-0.05326	-0.18675
-7.03559	-7.03622		1.312	-0.56855	1.55256	1.31357	-0.55642	1.53383		0.06779	0.16484	0.00324	0.16484	0.18367	-0.02997	0.00324	-0.02997	-0.21061	0.06689	0.16486	0.00821	0.16486	0.18722	-0.02792	0.00821	-0.02792	-0.20028
-7.04013	-7.04069		1.20482	1.34133	-0.29072	1.17641	1.3772	-0.30644		0.03109	0.09494	-0.00418	0.09494	0.13135	-0.00192	-0.00418	-0.00192	-0.22438	0.02959	0.09479	0.000791754	0.09479	0.13459	-5.06486e-05	0.000791754	-5.06486e-05	-0.21537
-7.04525	-7.04576		1.25183	1.42614	0.18671	1.23761	1.4149	0.19212		-0.0113	0.01665	-0.01373	0.01665	0.06027	0.02773	-0.01373	0.02773	-0.24209	-0.01133	0.01721	-0.00835	0.01721	0.06442	0.02865	-0.00835	0.02865	-0.23138
-7.05014	-7.05059		-1.51925	-1.36759	-0.05534	-1.50647	-1.33901	-0.04292		-0.05039	-0.06345	-0.02437	-0.06345	-0.02037	0.05605	-0.02437	0.05605	-0.25639	-0.05211	-0.06361	-0.01934	-0.06361	-0.019	0.05654	-0.01934	0.05654	-0.24744
-7.05397	-7.05438		0.37092	0.58239	-1.0497	0.35841	0.5706	-1.05855		-0.08671	-0.14294	-0.03645	-0.14294	-0.11109	0.08165	-0.03645	0.08165	-0.27098	-0.0893	-0.14294	-0.03153	-0.14294	-0.10991	0.08218	-0.03153	0.08218	-0.26192
-7.05605	-7.05645		0.42176	0.65474	-1.05297	0.44408	0.65429	-1.04706		-0.11822	-0.21687	-0.04843	-0.21687	-0.20355	0.10483	-0.04843	0.10483	-0.28211	-0.12049	-0.21591	-0.04367	-0.21591	-0.20252	0.10427	-0.04367	0.10427	-0.27323
-7.05603	-7.05646		-0.29361	0.34318	0.27191	-0.29307	0.33312	0.27245		-0.14351	-0.27789	-0.05798	-0.27789	-0.29233	0.12237	-0.05798	0.12237	-0.2884	-0.14474	-0.27752	-0.0539	-0.27752	-0.29106	0.12184	-0.0539	0.12184	-0.27967
-7.05404	-7.05452		0.54368	-0.33141	-0.24749	0.5528	-0.3311	-0.24351		-0.16208	-0.32412	-0.0642	-0.32412	-0.3726	0.13509	-0.0642	0.13509	-0.28873	-0.1626	-0.32313	-0.06023	-0.32313	-0.371	0.13418	-0.06023	0.13418	-0.28007
-7.05067	-7.05119		2.28788	1.36269	0.44343	2.32088	1.3832	0.44367		-0.17627	-0.34997	-0.06446	-0.34997	-0.44051	0.14224	-0.06446	0.14224	-0.28256	-0.17576	-0.34907	-0.061	-0.34907	-0.43925	0.14108	-0.061	0.14108	-0.27399
-7.04684	-7.04738		-1.90822	0.61165	0.66168	-1.90979	0.61603	0.6589		-0.18656	-0.35371	-0.05879	-0.35371	-0.495	0.14351	-0.05879	0.14351	-0.26947	-0.1863	-0.35328	-0.05543	-0.35328	-0.49427	0.14277	-0.05543	0.14277	-0.26176
-7.04343	-7.04398		-0.15384	-0.325	-0.18538	-0.13902	-0.30819	-0.18256		-0.19703	-0.33696	-0.04762	-0.33696	-0.53761	0.14102	-0.04762	0.14102	-0.25165	-0.19544	-0.33581	-0.04383	-0.33581	-0.53554	0.13996	-0.04383	0.13996	-0.24452
-7.0411	-7.04165		0.18595	0.67259	0.19821	0.18173	0.6713	0.17957		-0.20484	-0.29937	-0.03099	-0.29937	-0.56369	0.13446	-0.03099	0.13446	-0.23032	-0.2032	-0.29866	-0.02771	-0.29866	-0.5628	0.13368	-0.02771	0.13368	-0.22394
-7.04012	-7.04065		1.33438	0.14532	0.43041	1.33943	0.14223	0.44071		-0.21159	-0.24674	-0.01228	-0.24674	-0.57699	0.12637	-0.01228	0.12637	-0.20776	-0.20825	-0.24545	-0.00924	-0.24545	-0.57524	0.12509	-0.00924	0.12509	-0.20166
-7.04043	-7.04092		-1.09716	0.85648	0.44955	-1.11282	0.8509	0.43724		-0.21166	-0.18152	0.00632	-0.18152	-0.5736	0.11689	0.00632	0.11689	-0.18384	-0.20814	-0.1804	0.00912	-0.1804	-0.57174	0.11506	0.00912	0.11506	-0.17919
-7.04175	-7.04217		-0.44737	1.71565	-0.61512	-0.44191	1.70697	-0.59244		-0.20434	-0.10848	0.02175	-0.10848	-0.55185	0.10562	0.02175	0.10562	-0.16146	-0.20034	-0.10778	0.02485	-0.10778	-0.55063	0.10401	0.02485	0.10401	-0.15743
-7.04367	-7.04404		0.32541	-1.49047	0.84793	0.31053	-1.49201	0.8389		-0.18594	-0.03191	0.03211	-0.03191	-0.51163	0.0935	0.03211	0.0935	-0.13905	-0.18252	-0.03121	0.03588	-0.03121	-0.51044	0.09167	0.03588	0.09167	-0.13679
-7.04571	-7.04605		0.73915	0.84966	1.54312	0.73649	0.84698	1.54205		-0.156	0.04568	0.03702	0.04568	-0.45016	0.07813	0.03702	0.07813	-0.11841	-0.15329	0.0464	0.04064	0.0464	-0.45013	0.0772	0.04064	0.0772	-0.11724
-7.04735	-7.04769		0.82398	-0.52482	-1.70956	0.81508	-0.53462	-1.71676		-0.11464	0.12227	0.03486	0.12227	-0.36894	0.06091	0.03486	0.06091	-0.09904	-0.11245	0.12271	0.03824	0.12271	-0.36911	0.05956	0.03824	0.05956	-0.09816
-7.04799	-7.04836		0.13453	4.17798	-0.19887	0.1238	4.14274	-0.18882		-0.06345	0.19485	0.02611	0.19485	-0.2684	0.03899	0.02611	0.03899	-0.08062	-0.06118	0.19542	0.02856	0.19542	-0.26761	0.03823	0.02856	0.03823	-0.07852
-7.04707	-7.04749		0.92823	-3.97391	-0.6812	0.93951	-3.99128	-0.66606		-0.00469	0.26213	0.01033	0.26213	-0.14865	0.01419	0.01033	0.01419	-0.06067	-0.00225	0.26217	0.01236	0.26217	-0.14726	0.01366	0.01236	0.01366	-0.05717
-7.04425	-7.04475		-0.73305	0.26653	-0.66401	-0.7776	0.27009	-0.69882		0.05978	0.32014	-0.01062	0.32014	-0.01147	-0.01159	-0.01062	-0.01159	-0.03622	0.06027	0.31987	-0.00894	0.31987	-0.01168	-0.01251	-0.00894	-0.01251	-0.03305
-7.03968	-7.04029		0.28842	0.03501	-0.03399	0.27849	0.03005	-0.0304		0.12184	0.36492	-0.03476	0.36492	0.13266	-0.03639	-0.03476	-0.03639	-0.00777	0.12143	0.36487	-0.03344	0.36487	0.13293	-0.03742	-0.03344	-0.03742	-0.00562
-7.03411	-7.03483		-0.7029	-1.14299	1.91381	-0.70386	-1.13796	1.91572		0.17753	0.3933	-0.05987	0.3933	0.2771	-0.05651	-0.05987	-0.05651	0.02246	0.1759	0.39273	-0.05911	0.39273	0.27737	-0.05763	-0.05911	-0.05763	0.02462
-7.02874	-7.02956		-0.3441	-0.12569	0.07575	-0.33612	-0.10772	0.07976		0.22109	0.39957	-0.08504	0.39957	0.40919	-0.06856	-0.08504	-0.06856	0.05362	0.21877	0.39893	-0.08429	0.39893	0.41056	-0.06971	-0.08429	-0.06971	0.05643
-7.02486	-7.02579		-0.29123	-1.85298	-0.97109	-0.31336	-1.86684	-0.9793		0.2485	0.3811	-0.10778	0.3811	0.51955	-0.07033	-0.10778	-0.07033	0.08415	0.24644	0.37957	-0.10795	0.37957	0.52106	-0.07092	-0.10795	-0.07092	0.08752
-7.02334	-7.02436		0.02805	-0.30597	-0.17416	0.0163	-0.32308	-0.18561		0.25893	0.33439	-0.12961	0.33439	0.59802	-0.05944	-0.12961	-0.05944	0.11097	0.25743	0.33265	-0.12972	0.33265	0.59986	-0.05992	-0.12972	-0.05992	0.1151
-7.02421	-7.0253		-0.3152	-0.91303	-0.88465	-0.32347	-0.90194	-0.89054		0.25506	0.26025	-0.14913	0.26025	0.63967	-0.03569	-0.14913	-0.03569	0.13115	0.25263	0.2588	-0.14996	0.2588	0.64208	-0.03708	-0.14996	-0.03708	0.13623
-7.02663	-7.02775		0.05623	-0.09346	-0.19038	0.06012	-0.09697	-0.17355		0.2375	0.16303	-0.16724	0.16303	0.64389	-0.00351	-0.16724	-0.00351	0.14292	0.23477	0.16162	-0.16907	0.16162	0.64731	-0.00464	-0.16907	-0.00464	0.1482
-7.02925	-7.03035		-1.42149	-0.25936	0.08842	-1.42093	-0.26146	0.08632		0.2105	0.04937	-0.18557	0.04937	0.6144	0.03423	-0.18557	0.03423	0.14338	0.20756	0.04812	-0.18696	0.04812	0.61781	0.03344	-0.18696	0.03344	0.14877
-7.03096	-7.03201		-0.99213	-0.13879	0.81991	-0.99743	-0.12766	0.82604		0.17767	-0.06926	-0.20133	-0.06926	0.55218	0.07285	-0.20133	0.07285	0.1319	0.17421	-0.0711	-0.20249	-0.0711	0.55589	0.07182	-0.20249	0.07182	0.13692
-7.03154	-7.03253		-4.23453	-1.52581	-0.94974	-4.24853	-1.52463	-0.97402		0.13948	-0.18078	-0.21307	-0.18078	0.4579	0.1059	-0.21307	0.1059	0.10797	0.13659	-0.18247	-0.21321	-0.18247	0.46241	0.10443	-0.21321	0.10443	0.1133
-7.03164	-7.03254		-0.66401	0.13908	2.18108	-0.62442	0.13969	2.19059		0.09742	-0.27047	-0.21672	-0.27047	0.33379	0.12741	-0.21672	0.12741	0.07549	0.09472	-0.27221	-0.21639	-0.27221	0.33785	0.12625	-0.21639	0.12625	0.08008
-7.03199	-7.03282		0.8719	-1.79837	0.07727	0.89722	-1.82464	0.09611		0.05077	-0.32823	-0.21042	-0.32823	0.18284	0.13656	-0.21042	0.13656	0.03616	0.04826	-0.32977	-0.20979	-0.32977	0.18677	0.13461	-0.20979	0.13461	0.0411
-7.03277	-7.03355		0.99537	0.88373	-1.38366	1.00694	0.9024	-1.34538		-0.000152725	-0.35071	-0.19392	-0.35071	0.01731	0.13211	-0.19392	0.13211	-0.00447	-0.00214	-0.35159	-0.19295	-0.35159	0.01979	0.12984	-0.19295	0.12984	0.000313902
-7.03371	-7.03445		0.9685	0.5006	-0.01505	0.93849	0.50993	-0.0209		-0.0534	-0.34005	-0.16871	-0.34005	-0.15252	0.11574	-0.16871	0.11574	-0.04433	-0.05403	-0.34067	-0.16726	-0.34067	-0.14856	0.1145	-0.16726	0.1145	-0.03902
-7.03454	-7.03528		1.60531	-0.13272	1.10531	1.61404	-0.13647	1.09034		-0.1007	-0.30381	-0.13675	-0.30381	-0.30682	0.09269	-0.13675	0.09269	-0.0785	-0.10362	-0.30435	-0.1354	-0.30435	-0.30452	0.09188	-0.1354	0.09188	-0.07499
-7.03537	-7.03611		1.21373	1.66882	-0.33094	1.18488	1.7082	-0.35528		-0.14741	-0.25133	-0.1015	-0.25133	-0.44277	0.06601	-0.1015	0.06601	-0.1133	-0.14682	-0.25095	-0.10059	-0.25095	-0.4383	0.06518	-0.10059	0.06518	-0.10693
-7.03647	-7.03721		1.64863	1.77293	0.17234	1.62857	1.7538	0.17229		-0.17783	-0.18803	-0.06646	-0.18803	-0.54706	0.03735	-0.06646	0.03735	-0.13558	-0.18028	-0.18811	-0.0659	-0.18811	-0.54463	0.03723	-0.0659	0.03723	-0.13472
-7.03811	-7.03887		-1.93203	-1.81975	-0.14185	-1.91994	-1.78983	-0.1321		-0.20158	-0.12219	-0.03495	-0.12219	-0.62472	0.00973	-0.03495	0.00973	-0.1612	-0.20183	-0.12177	-0.03393	-0.12177	-0.62094	0.00987	-0.03393	0.00987	-0.15825
-7.04045	-7.04121		0.74685	0.84464	-0.68692	0.73327	0.83146	-0.69108		-0.20956	-0.05517	-0.00744	-0.05517	-0.66904	-0.01544	-0.00744	-0.01544	-0.17966	-0.21044	-0.05582	-0.00653	-0.05582	-0.66655	-0.01549	-0.00653	-0.01549	-0.17721
-7.04342	-7.0442		-0.04206	0.3024	-1.23446	-0.02475	0.2996	-1.23264		-0.20478	0.00785	0.01469	0.00785	-0.68298	-0.03846	0.01469	-0.03846	-0.19348	-0.20597	0.00734	0.0153	0.00734	-0.68153	-0.03838	0.0153	-0.03838	-0.19104
-7.0468	-7.04758		-0.83313	0.87537	0.59421	-0.83081	0.87106	0.59633		-0.18872	0.06674	0.02954	0.06674	-0.6682	-0.05931	0.02954	-0.05931	-0.20237	-0.18907	0.06637	0.03102	0.06637	-0.66661	-0.05882	0.03102	-0.05882	-0.19912
-7.05022	-7.051		1.18641	-0.79188	-0.66168	1.19715	-0.79826	-0.66035		-0.1606	0.1211	0.03856	0.1211	-0.62431	-0.07766	0.03856	-0.07766	-0.20469	-0.16103	0.12068	0.04068	0.12068	-0.6226	-0.07717	0.04068	-0.07717	-0.20078
-7.05322	-7.05399		2.12334	1.28672	0.38193	2.15845	1.30801	0.38737		-0.12431	0.17059	0.0429	0.17059	-0.55182	-0.09435	0.0429	-0.09435	-0.19965	-0.12356	0.16973	0.04459	0.16973	-0.55101	-0.0938	0.04459	-0.0938	-0.19546
-7.05535	-7.05612		-1.82117	0.58019	0.59761	-1.82295	0.58842	0.59861		-0.08078	0.21365	0.04152	0.21365	-0.45626	-0.10925	0.04152	-0.10925	-0.18776	-0.07886	0.21287	0.04339	0.21287	-0.45429	-0.10896	0.04339	-0.10896	-0.18292
-7.05632	-7.05708		-0.316	-0.74753	-0.25168	-0.2975	-0.72457	-0.2465		-0.0315	0.24951	0.03597	0.24951	-0.33689	-0.12334	0.03597	-0.12334	-0.16792	-0.02987	0.24903	0.03783	0.24903	-0.33637	-0.12276	0.03783	-0.12276	-0.16338
-7.05607	-7.05681		0.2988	1.07385	0.4414	0.28815	1.07269	0.42211		0.01768	0.27728	0.0275	0.27728	-0.20487	-0.13466	0.0275	-0.13466	-0.14393	0.01991	0.27658	0.02891	0.27658	-0.20319	-0.13484	0.02891	-0.13484	-0.13763
-7.05488	-7.05561		1.08925	0.18484	0.44789	1.09571	0.17736	0.453		0.06425	0.29371	0.01595	0.29371	-0.06462	-0.14385	0.01595	-0.14385	-0.11365	0.06656	0.29353	0.01771	0.29353	-0.06268	-0.14426	0.01771	-0.14426	-0.1071
-7.05339	-7.05411		-0.77062	0.72337	0.44045	-0.78732	0.71732	0.42965		0.10279	0.29766	0.00359	0.29766	0.07349	-0.14912	0.00359	-0.14912	-0.08126	0.10616	0.29749	0.0053	0.29749	0.07545	-0.14948	0.0053	-0.14948	-0.07407
-7.05243	-7.05316		-0.28138	1.08003	-0.38907	-0.27557	1.07242	-0.36664		0.13053	0.28616	-0.00918	0.28616	0.19881	-0.14725	-0.00918	-0.14725	-0.04851	0.135	0.2858	-0.00726	0.2858	0.20072	-0.14841	-0.00726	-0.14841	-0.04111
-7.05279	-7.05352		0.21175	-0.9805	0.56626	0.19845	-0.97484	0.5534		0.14682	0.25667	-0.02152	0.25667	0.30184	-0.13758	-0.02152	-0.13758	-0.0189	0.15041	0.25626	-0.01927	0.25626	0.30365	-0.1388	-0.01927	-0.1388	-0.01119
-7.05477	-7.0555		0.66296	0.88629	1.73926	0.66121	0.88242	1.73611		0.1474	0.20751	-0.03324	0.20751	0.3764	-0.11741	-0.03324	-0.11741	0.00506	0.15102	0.20748	-0.03026	0.20748	0.37718	-0.1188	-0.03026	-0.1188	0.01267
-7.05794	-7.05866		0.74756	-0.63933	-1.84134	0.74105	-0.64355	-1.85053		0.1343	0.13985	-0.04438	0.13985	0.41795	-0.08593	-0.04438	-0.08593	0.02099	0.13726	0.13981	-0.04017	0.13981	0.41827	-0.08772	-0.04017	-0.08772	0.02809
-7.06106	-7.06178		0.09064	4.34787	-0.16326	0.07925	4.31632	-0.15425		0.10657	0.05565	-0.05441	0.05565	0.42707	-0.04496	-0.05441	-0.04496	0.02595	0.1112	0.05611	-0.04896	0.05611	0.42809	-0.04654	-0.04896	-0.04654	0.03365
-7.06262	-7.06332		0.90888	-4.20117	-0.66134	0.92681	-4.21084	-0.64584		0.0733	-0.03718	-0.06205	-0.03718	0.41057	0.00296	-0.06205	0.00296	0.02311	0.07628	-0.03743	-0.05666	-0.03743	0.41069	0.00133	-0.05666	0.00133	0.02925
-7.06165	-7.0623		0.03861	-0.18463	-1.2547	0.01535	-0.18155	-1.29168		0.03459	-0.13102	-0.06869	-0.13102	0.37003	0.05226	-0.06869	0.05226	0.0119	0.03654	-0.13151	-0.06293	-0.13151	0.36971	0.05062	-0.06293	0.05062	0.01635
-7.05847	-7.05905		0.27887	0.10175	0.06675	0.272	0.10531	0.06921		-0.00595	-0.2147	-0.07256	-0.2147	0.30611	0.0973	-0.07256	0.0973	-0.00625	-0.00478	-0.2152	-0.06674	-0.2152	0.30594	0.09501	-0.06674	0.09501	-0.00278
-7.05456	-7.05507		-0.57415	-1.00988	1.72055	-0.57018	-1.0032	1.72562		-0.04823	-0.27852	-0.0722	-0.27852	0.21801	0.13093	-0.0722	0.13093	-0.02996	-0.04523	-0.27834	-0.0666	-0.27834	0.21864	0.12858	-0.0666	0.12858	-0.02571
-7.05158	-7.05206		-0.42244	-0.2277	0.1618	-0.41372	-0.21323	0.16442		-0.08778	-0.31407	-0.06697	-0.31407	0.10669	0.1501	-0.06697	0.1501	-0.05501	-0.08355	-0.31442	-0.06101	-0.31442	0.10892	0.1477	-0.06101	0.1477	-0.05043
-7.05028	-7.05078		-0.13107	-1.69131	-0.83363	-0.15328	-1.70428	-0.84173		-0.11933	-0.32208	-0.05459	-0.32208	-0.01766	0.15358	-0.05459	0.15358	-0.07816	-0.1182	-0.32238	-0.04934	-0.32238	-0.01651	0.15191	-0.04934	0.15191	-0.07525
-7.05035	-7.05089		0.09506	-0.24124	-0.32306	0.08097	-0.25642	-0.33447		-0.15098	-0.30599	-0.03656	-0.30599	-0.149	0.14492	-0.03656	0.14492	-0.1026	-0.14766	-0.30591	-0.03196	-0.30591	-0.14611	0.14357	-0.03196	0.14357	-0.09862
-7.05094	-7.05154		-0.39944	-0.79053	-0.8721	-0.40626	-0.78125	-0.87662		-0.1727	-0.27171	-0.01487	-0.27171	-0.26986	0.12773	-0.01487	0.12773	-0.12216	-0.17014	-0.27152	-0.01037	-0.27152	-0.26691	0.12681	-0.01037	0.12681	-0.11929
-7.05135	-7.05202		-0.00801	0.03548	-0.10525	0.00041075	0.02127	-0.09052		-0.18661	-0.22694	0.00914	-0.22694	-0.37136	0.10668	0.00914	0.10668	-0.13893	-0.18414	-0.22609	0.01348	-0.22609	-0.36828	0.10578	0.01348	0.10578	-0.13614
-7.05134	-7.05209		-1.23897	-0.18042	0.02202	-1.23038	-0.17828	0.02131		-0.19088	-0.17579	0.03309	-0.17579	-0.44565	0.08511	0.03309	0.08511	-0.15051	-0.1885	-0.17522	0.03767	-0.17522	-0.44352	0.08378	0.03767	0.08378	-0.1483
-7.05111	-7.0519		-0.90328	-0.08264	0.74453	-0.91002	-0.07351	0.74573		-0.18383	-0.1235	0.05633	-0.1235	-0.49135	0.06371	0.05633	0.06371	-0.15563	-0.18257	-0.12297	0.0605	-0.12297	-0.48962	0.06281	0.0605	0.06281	-0.15508
-7.05095	-7.05176		-4.65108	-2.56595	-0.90011	-4.67224	-2.55119	-0.94538		-0.16983	-0.073	0.07618	-0.073	-0.51027	0.04566	0.07618	0.04566	-0.15914	-0.16625	-0.07206	0.08061	-0.07206	-0.50606	0.04384	0.08061	0.04384	-0.15619
-7.05108	-7.05191		-0.99906	0.00434	2.42944	-0.96507	0.01387	2.44671		-0.14342	-0.02554	0.09273	-0.02554	-0.49712	0.02798	0.09273	0.02798	-0.1533	-0.14002	-0.024	0.09694	-0.024	-0.49332	0.02699	0.09694	0.02699	-0.15127
-7.05158	-7.05242		0.61593	-1.31468	0.09543	0.63479	-1.35398	0.13367		-0.10861	0.01846	0.10449	0.01846	-0.45643	0.01322	0.10449	0.01322	-0.14199	-0.10507	0.0201	0.10874	0.0201	-0.45279	0.01185	0.10874	0.01185	-0.14005
-7.05229	-7.05314		0.94631	1.00319	-1.23213	0.96063	1.01831	-1.18253		-0.06765	0.05821	0.11122	0.05821	-0.3891	-0.000647051	0.11122	-0.000647051	-0.12417	-0.06326	0.05968	0.11568	0.05968	-0.38615	-0.00212	0.11568	-0.00212	-0.12231
-7.05293	-7.05379		0.95527	0.79116	0.58294	0.91513	0.81413	0.59893		-0.02263	0.09252	0.11311	0.09252	-0.29891	-0.01405	0.11311	-0.01405	-0.10118	-0.01745	0.09409	0.11779	0.09409	-0.29568	-0.01567	0.11779	-0.01567	-0.09805
-7.05308	-7.05395		1.90734	0.32266	0.61318	1.91829	0.31216	0.61042		0.02456	0.12159	0.11124	0.12159	-0.18804	-0.02745	0.11124	-0.02745	-0.0701	0.02895	0.12263	0.11542	0.12263	-0.18457	-0.02891	0.11542	-0.02891	-0.06749
-7.0524	-7.05329		1.21046	1.93326	-0.36281	1.18334	1.97384	-0.39004		0.06678	0.14311	0.10523	0.14311	-0.06136	-0.03997	0.10523	-0.03997	-0.03604	0.07168	0.14436	0.10928	0.14436	-0.05759	-0.04139	0.10928	-0.04139	-0.03149
-7.05079	-7.05171		1.9456	2.01798	0.14917	1.91975	1.99435	0.15033		0.10094	0.15685	0.09599	0.15685	0.0739	-0.05044	0.09599	-0.05044	0.0029	0.10633	0.15804	0.10049	0.15804	0.07798	-0.05176	0.10049	-0.05176	0.00827
-7.04849	-7.04943		-2.21188	-2.13868	-0.21664	-2.20483	-2.10546	-0.20866		0.12284	0.16094	0.08613	0.16094	0.20798	-0.05601	0.08613	-0.05601	0.04335	0.12843	0.16208	0.0904	0.16208	0.21228	-0.05742	0.0904	-0.05742	0.04906
-7.04614	-7.0471		1.12695	1.10553	-0.30519	1.11182	1.09323	-0.30789		0.13044	0.15302	0.07651	0.15302	0.32983	-0.05284	0.07651	-0.05284	0.08232	0.13468	0.15468	0.08054	0.15468	0.33348	-0.05528	0.08054	-0.05528	0.08749
-7.04454	-7.04553		-0.55093	-0.0952	-1.42489	-0.53702	-0.09728	-1.42568		0.12036	0.13256	0.06882	0.13256	0.42654	-0.04062	0.06882	-0.04062	0.11499	0.12325	0.134	0.0721	0.134	0.42943	-0.04248	0.0721	-0.04248	0.11926
-7.04432	-7.04535		-1.31883	1.3705	0.86997	-1.31335	1.36494	0.87744		0.0929	0.09713	0.0627	0.09713	0.48745	-0.01603	0.0627	-0.01603	0.13768	0.09443	0.09888	0.0658	0.09888	0.49059	-0.01785	0.0658	-0.01785	0.14072
-7.04548	-7.04656		1.74246	-1.17466	-1.02528	1.75759	-1.18659	-1.02628		0.05001	0.04794	0.05892	0.04794	0.50932	0.01862	0.05892	0.01862	0.14708	0.05082	0.04952	0.06141	0.04952	0.51236	0.01728	0.06141	0.01728	0.14914
-7.04729	-7.04841		1.79932	1.16083	0.32198	1.8349	1.17927	0.32654		-0.00397	-0.01239	0.05558	-0.01239	0.49279	0.06	0.05558	0.06	0.14278	-0.00304	-0.01179	0.0582	-0.01179	0.49607	0.05874	0.0582	0.05874	0.14377
-7.04843	-7.04959		-1.65596	0.54985	0.5177	-1.65827	0.55439	0.52283		-0.06248	-0.08068	0.05303	-0.08068	0.44593	0.10138	0.05303	0.10138	0.12605	-0.0612	-0.08017	0.05535	-0.08017	0.449	0.10075	0.05535	0.10075	0.12616
-7.04768	-7.04889		-0.46236	-1.13331	-0.3167	-0.4446	-1.11239	-0.30656		-0.11925	-0.14996	0.05031	-0.14996	0.3788	0.13829	0.05031	0.13829	0.09933	-0.11749	-0.14875	0.05255	-0.14875	0.38162	0.13767	0.05255	0.13767	0.09989
-7.04455	-7.04579		0.37497	1.39584	0.6477	0.37042	1.39406	0.63117		-0.16856	-0.21086	0.04823	-0.21086	0.30059	0.16606	0.04823	0.16606	0.0684	-0.16707	-0.20971	0.05032	-0.20971	0.30357	0.16548	0.05032	0.16548	0.06925
-7.03958	-7.04086		0.77473	0.23421	0.4475	0.77871	0.2244	0.45431		-0.20772	-0.25665	0.04807	-0.25665	0.21871	0.18296	0.04807	0.18296	0.03846	-0.20686	-0.25571	0.04981	-0.25571	0.22093	0.18196	0.04981	0.18196	0.03834
-7.03415	-7.03548		-0.37001	0.55732	0.42172	-0.38734	0.55037	0.41408		-0.23635	-0.2821	0.05035	-0.2821	0.13468	0.18816	0.05035	0.18816	0.0115	-0.23562	-0.2814	0.05229	-0.2814	0.13598	0.18692	0.05229	0.18692	0.01017
-7.02979	-7.03118		-0.1011	0.36926	-0.13769	-0.09154	0.3696	-0.12053		-0.25351	-0.28533	0.05738	-0.28533	0.04934	0.183	0.05738	0.183	-0.01181	-0.25299	-0.28448	0.05859	-0.28448	0.04893	0.18138	0.05859	0.18138	-0.01367
-7.02745	-7.02891		0.08716	-0.39897	0.23523	0.07424	-0.39049	0.22425		-0.2589	-0.26712	0.0677	-0.26712	-0.03785	0.16869	0.0677	0.16869	-0.03022	-0.25849	-0.26596	0.06882	-0.26596	-0.03862	0.16754	0.06882	0.16754	-0.03243
-7.02727	-7.0288		0.56293	0.87862	1.84455	0.5664	0.87516	1.84294		-0.25192	-0.23075	0.08146	-0.23075	-0.12281	0.14872	0.08146	0.14872	-0.04385	-0.25143	-0.22957	0.08235	-0.22957	-0.12287	0.14821	0.08235	0.14821	-0.04608
-7.02875	-7.03035		0.6549	-0.71492	-1.88143	0.64559	-0.71917	-1.89193		-0.23243	-0.1818	0.09703	-0.1818	-0.1983	0.12748	0.09703	0.12748	-0.05291	-0.23085	-0.18058	0.09799	-0.18058	-0.19797	0.12631	0.09799	0.12631	-0.0549
-7.0312	-7.03285		0.04508	4.33257	-0.13127	0.03736	4.30395	-0.11818		-0.19771	-0.12618	0.11359	-0.12618	-0.25766	0.10522	0.11359	0.10522	-0.05704	-0.19652	-0.12472	0.11439	-0.12472	-0.25775	0.10423	0.11439	0.10423	-0.05929
-7.03404	-7.03572		0.864	-4.24668	-0.61763	0.88041	-4.25432	-0.60123		-0.14949	-0.06878	0.12929	-0.06878	-0.2963	0.0843	0.12929	0.0843	-0.05694	-0.14919	-0.0671	0.13015	-0.0671	-0.29738	0.08338	0.13015	0.08338	-0.05976
-7.03693	-7.03861		0.83389	-0.71776	-1.76662	0.83619	-0.7181	-1.81202		-0.09056	-0.01404	0.14254	-0.01404	-0.31224	0.06539	0.14254	0.06539	-0.05316	-0.09116	-0.01221	0.14384	-0.01221	-0.31421	0.06401	0.14384	0.06401	-0.05688
-7.03971	-7.04135		0.22702	0.12773	0.15655	0.22395	0.13214	0.16044		-0.02625	0.03508	0.15315	0.03508	-0.30802	0.04587	0.15315	0.04587	-0.04979	-0.02628	0.03649	0.15404	0.03649	-0.30814	0.04518	0.15404	0.04518	-0.05125
-7.04224	-7.04385		-0.40575	-0.83904	1.54069	-0.40632	-0.83876	1.54386		0.04063	0.07458	0.1581	0.07458	-0.28221	0.02478	0.1581	0.02478	-0.04302	0.04013	0.07615	0.15936	0.07615	-0.2816	0.02515	0.15936	0.02515	-0.04345
-7.04433	-7.04592		-0.47407	-0.35696	0.243	-0.46252	-0.34265	0.23989		0.10108	0.10405	0.15691	0.10405	-0.24069	0.0017	0.15691	0.0017	-0.03634	0.10154	0.10522	0.15874	0.10522	-0.23879	0.00145	0.15874	0.00145	-0.03392
-7.04575	-7.04732		0.09055	-1.48412	-0.68351	0.07559	-1.49101	-0.69087		0.15244	0.12196	0.14995	0.12196	-0.18617	-0.02813	0.14995	-0.02813	-0.02271	0.1511	0.12318	0.15175	0.12318	-0.18586	-0.02817	0.15175	-0.02817	-0.02346
-7.04624	-7.0478		0.17668	-0.12526	-0.43445	0.16047	-0.13586	-0.45326		0.18302	0.1294	0.13702	0.1294	-0.1307	-0.0645	0.13702	-0.0645	-0.01429	0.18293	0.13074	0.13874	0.13074	-0.12954	-0.06472	0.13874	-0.06472	-0.01299
-7.04574	-7.04731		-0.46687	-0.65891	-0.84029	-0.46743	-0.65125	-0.84586		0.19416	0.12788	0.11977	0.12788	-0.07722	-0.10719	0.11977	-0.10719	-0.00468	0.193	0.12935	0.12117	0.12935	-0.07699	-0.10748	0.12117	-0.10748	-0.00356
-7.04451	-7.04606		-0.06471	0.14459	-0.00288	-0.05996	0.12015	0.02504		0.18078	0.11955	0.0997	0.11955	-0.03647	-0.15291	0.0997	-0.15291	0.000552613	0.1802	0.12083	0.10113	0.12083	-0.0353	-0.15336	0.10113	-0.15336	0.00341
-7.04309	-7.0446		-1.01176	-0.08793	-0.04853	-1.00698	-0.08637	-0.0396		0.14634	0.10526	0.07952	0.10526	-0.01182	-0.19758	0.07952	-0.19758	0.00319	0.14605	0.10696	0.08104	0.10696	-0.01079	-0.19783	0.08104	-0.19783	0.00662
-7.04214	-7.04361		-0.78966	-0.01265	0.6402	-0.7958	-0.01431	0.64298		0.09531	0.08734	0.061	0.08734	-0.00734	-0.23481	0.061	-0.23481	0.00138	0.09442	0.08913	0.06301	0.08913	-0.00789	-0.23558	0.06301	-0.23558	0.00483
-7.0423	-7.0437		-5.00066	-3.54667	-0.94731	-5.03195	-3.51831	-1.00093		0.03148	0.06701	0.04683	0.06701	-0.02852	-0.26135	0.04683	-0.26135	-0.00569	0.03016	0.06834	0.04862	0.06834	-0.02875	-0.26231	0.04862	-0.26231	-0.00264
-7.04384	-7.04517		-1.32907	-0.1355	2.63646	-1.28733	-0.10583	2.65118		-0.04091	0.04392	0.0371	0.04392	-0.07183	-0.27335	0.0371	-0.27335	-0.01914	-0.04122	0.04557	0.03857	0.04557	-0.07171	-0.27522	0.03857	-0.27522	-0.0157
-7.04661	-7.04786		0.32351	-0.73812	0.10589	0.34136	-0.77465	0.15117		-0.11406	0.01983	0.0314	0.01983	-0.13286	-0.27124	0.0314	-0.27124	-0.03697	-0.11451	0.02181	0.03293	0.02181	-0.13202	-0.27366	0.03293	-0.27366	-0.03342
-7.05004	-7.0512		0.87055	1.1101	-1.07715	0.88923	1.10975	-1.03203		-0.1843	-0.00398	0.02923	-0.00398	-0.20205	-0.2557	0.02923	-0.2557	-0.05712	-0.18466	-0.00182	0.03104	-0.00182	-0.20159	-0.25871	0.03104	-0.25871	-0.05382
-7.05335	-7.05442		0.90982	1.12977	1.31068	0.8692	1.14387	1.29665		-0.24722	-0.02671	0.0291	-0.02671	-0.27036	-0.23016	0.0291	-0.23016	-0.07782	-0.24745	-0.02419	0.03188	-0.02419	-0.27103	-0.23284	0.03188	-0.23284	-0.07457
-7.05575	-7.05673		2.19344	0.77428	0.13497	2.2023	0.75515	0.13306		-0.29879	-0.04704	0.03157	-0.04704	-0.32925	-0.19658	0.03157	-0.19658	-0.09552	-0.29911	-0.04425	0.03422	-0.04425	-0.33057	-0.19937	0.03422	-0.19937	-0.09302
-7.05667	-7.05757		1.19051	2.12014	-0.38629	1.17007	2.15493	-0.40912		-0.33688	-0.0638	0.0345	-0.0638	-0.36978	-0.15777	0.0345	-0.15777	-0.10912	-0.33658	-0.06101	0.03695	-0.06101	-0.37188	-0.16144	0.03695	-0.16144	-0.10665
-7.05588	-7.05672		2.10788	2.13376	0.11745	2.07975	2.10656	0.12156		-0.35818	-0.07657	0.03653	-0.07657	-0.38668	-0.11827	0.03653	-0.11827	-0.11727	-0.35793	-0.07349	0.03914	-0.07349	-0.38939	-0.12212	0.03914	-0.12212	-0.11352
-7.05351	-7.05431		-2.32205	-2.27162	-0.27876	-2.31685	-2.24442	-0.27031		-0.36194	-0.08294	0.0377	-0.08294	-0.37758	-0.08093	0.0377	-0.08093	-0.11643	-0.36196	-0.08073	0.04022	-0.08073	-0.38075	-0.08417	0.04022	-0.08417	-0.11234
-7.05007	-7.05087		1.48242	1.34716	0.06546	1.46105	1.33412	0.05884		-0.34818	-0.08322	0.03716	-0.08322	-0.34226	-0.04664	0.03716	-0.04664	-0.10651	-0.3483	-0.08153	0.04004	-0.08153	-0.34707	-0.04956	0.04004	-0.04956	-0.10245
-7.04636	-7.04718		-1.07151	-0.5059	-1.60871	-1.05015	-0.50297	-1.61058		-0.3166	-0.07492	0.03489	-0.07492	-0.28727	-0.01685	0.03489	-0.01685	-0.0886	-0.31722	-0.0743	0.0387	-0.0743	-0.29268	-0.02	0.0387	-0.02	-0.08384
-7.04336	-7.04422		-1.72472	1.79827	1.09208	-1.71627	1.78938	1.10156		-0.27152	-0.05851	0.033	-0.05851	-0.22076	0.00655	0.033	0.00655	-0.06422	-0.26937	-0.05755	0.0364	-0.05755	-0.224	0.00363	0.0364	0.00363	-0.05726
-7.04193	-7.04284		2.1935	-1.47134	-1.32362	2.20972	-1.48159	-1.32601		-0.20619	-0.0304	0.03004	-0.0304	-0.14415	0.02427	0.03004	0.02427	-0.02819	-0.20562	-0.03009	0.0332	-0.03009	-0.14788	0.02129	0.0332	0.02129	-0.02383
-7.04254	-7.04351		1.32768	0.98442	0.26502	1.36497	1.00408	0.26565		-0.12653	0.00871	0.02474	0.00871	-0.066	0.0368	0.02474	0.0368	0.01087	-0.12709	0.00804	0.02868	0.00804	-0.07034	0.03402	0.02868	0.03402	0.01437
-7.04496	-7.04599		-1.41068	0.51062	0.42817	-1.41578	0.51599	0.43378		-0.03336	0.05545	0.01736	0.05545	0.00828	0.04612	0.01736	0.04612	0.05188	-0.03541	0.05494	0.02193	0.05494	0.00532	0.04365	0.02193	0.04365	0.0552
-7.04829	-7.04938		-0.59268	-1.46757	-0.35825	-0.56994	-1.4385	-0.3508		0.06847	0.10734	0.00761	0.10734	0.07913	0.05383	0.00761	0.05383	0.09166	0.06644	0.10638	0.01124	0.10638	0.07793	0.05222	0.01124	0.05222	0.09589
-7.05133	-7.05247		0.42209	1.60466	0.80823	0.41613	1.59977	0.79432		0.17591	0.15712	-0.00779	0.15712	0.14795	0.06144	-0.00779	0.06144	0.13083	0.17346	0.15592	-0.00514	0.15592	0.14748	0.06044	-0.00514	0.06044	0.13419
-7.05312	-7.05428		0.38077	0.29265	0.44719	0.39569	0.28359	0.44382		0.27889	0.1971	-0.03101	0.1971	0.21113	0.06656	-0.03101	0.06656	0.16366	0.27744	0.19547	-0.02837	0.19547	0.21226	0.06698	-0.02837	0.06698	0.16784
-7.05347	-7.05463		0.08175	0.36873	0.40134	0.05706	0.36197	0.39339		0.36918	0.21965	-0.06011	0.21965	0.26422	0.0684	-0.06011	0.0684	0.18914	0.36775	0.21744	-0.05768	0.21744	0.26822	0.06863	-0.05768	0.06863	0.19478
-7.05294	-7.05408		0.0912	-0.34648	0.10351	0.09433	-0.33626	0.11705		0.4344	0.21971	-0.09238	0.21971	0.30469	0.06175	-0.09238	0.06175	0.20878	0.43303	0.21716	-0.09005	0.21716	0.30981	0.06182	-0.09005	0.06182	0.21275
-7.05233	-7.05342		-0.04107	0.20688	-0.11881	-0.05121	0.21619	-0.12888		0.46531	0.19693	-0.12352	0.19693	0.32555	0.04586	-0.12352	0.04586	0.21533	0.46454	0.19517	-0.12075	0.19517	0.33265	0.04479	-0.12075	0.04479	0.2195
-7.05203	-7.05304		0.45316	0.83223	1.85686	0.45584	0.82409	1.85549		0.46016	0.15877	-0.14802	0.15877	0.32855	0.01852	-0.14802	0.01852	0.20985	0.45874	0.15729	-0.14534	0.15729	0.33554	0.01822	-0.14534	0.01822	0.21403
-7.05194	-7.05288		0.54077	-0.75194	-1.8221	0.53294	-0.75969	-1.84318		0.41851	0.11295	-0.16391	0.11295	0.31207	-0.0147	-0.16391	-0.0147	0.19317	0.41825	0.11182	-0.16111	0.11182	0.31985	-0.01479	-0.16111	-0.01479	0.19666
-7.05177	-7.05264		0.00963	4.12804	-0.09351	0.000153735	4.10381	-0.0818		0.34945	0.06734	-0.17046	0.06734	0.28023	-0.04973	-0.17046	-0.04973	0.16611	0.34998	0.06639	-0.16765	0.06639	0.28779	-0.04956	-0.16765	-0.04956	0.16912
-7.05138	-7.05219		0.79056	-4.11426	-0.55002	0.80251	-4.11503	-0.5345		0.26083	0.02697	-0.16811	0.02697	0.23332	-0.08121	-0.16811	-0.08121	0.13069	0.2629	0.02595	-0.16613	0.02595	0.24125	-0.08117	-0.16613	-0.08117	0.13388
-7.05092	-7.05166		1.61445	-1.34109	-2.1861	1.62454	-1.34098	-2.22792		0.16248	-0.00621	-0.16004	-0.00621	0.1737	-0.10527	-0.16004	-0.10527	0.08863	0.16591	-0.00739	-0.1582	-0.00739	0.18203	-0.10523	-0.1582	-0.10523	0.09318
-7.0507	-7.05137		0.12908	0.10227	0.24491	0.13211	0.11276	0.24918		0.06321	-0.03239	-0.14741	-0.03239	0.10551	-0.11924	-0.14741	-0.11924	0.04622	0.06658	-0.03348	-0.14565	-0.03348	0.11211	-0.11857	-0.14565	-0.11857	0.0488
-7.05101	-7.0516		-0.22963	-0.66126	1.37983	-0.23412	-0.66599	1.37837		-0.03355	-0.05187	-0.13104	-0.05187	0.02674	-0.11934	-0.13104	-0.11934	-0.000416119	-0.02913	-0.05326	-0.12981	-0.05326	0.03435	-0.11929	-0.12981	-0.11929	0.00244
-7.05193	-7.05244		-0.49362	-0.49996	0.31068	-0.483	-0.48487	0.30358		-0.12129	-0.06587	-0.11334	-0.06587	-0.0541	-0.10676	-0.11334	-0.10676	-0.04744	-0.11677	-0.06773	-0.11183	-0.06773	-0.04737	-0.10702	-0.11183	-0.10702	-0.04438
-7.05334	-7.05378		0.36248	-1.23388	-0.53036	0.34346	-1.24297	-0.53472		-0.19717	-0.07555	-0.09323	-0.07555	-0.1333	-0.08208	-0.09323	-0.08208	-0.09276	-0.19285	-0.07778	-0.09259	-0.07778	-0.12826	-0.08262	-0.09259	-0.08262	-0.09013
-7.05491	-7.05529		0.26764	0.03044	-0.53697	0.25044	0.02071	-0.552		-0.25916	-0.0814	-0.07386	-0.0814	-0.20838	-0.04687	-0.07386	-0.04687	-0.137	-0.2546	-0.08385	-0.07291	-0.08385	-0.20303	-0.04787	-0.07291	-0.04787	-0.13306
-7.05627	-7.05661		-0.48936	-0.53127	-0.79543	-0.48698	-0.52515	-0.80171		-0.30404	-0.08308	-0.05494	-0.08308	-0.27052	-0.00348	-0.05494	-0.00348	-0.17519	-0.29983	-0.08613	-0.05354	-0.08613	-0.26653	-0.00541	-0.05354	-0.00541	-0.1717
-7.05711	-7.05742		-0.12228	0.22475	0.13738	-0.11834	0.19237	0.17166		-0.33088	-0.08124	-0.03648	-0.08124	-0.31769	0.04345	-0.03648	0.04345	-0.20932	-0.32695	-0.0845	-0.03502	-0.0845	-0.31442	0.04181	-0.03502	0.04181	-0.20469
-7.05723	-7.05756		-0.76958	0.00936	-0.10488	-0.76169	0.01107	-0.08998		-0.33813	-0.07561	-0.01991	-0.07561	-0.34568	0.09301	-0.01991	0.09301	-0.23631	-0.33509	-0.07848	-0.01789	-0.07848	-0.34398	0.09059	-0.01789	0.09059	-0.23116
-7.05663	-7.05699		-0.65713	0.05835	0.52706	-0.66076	0.04305	0.52365		-0.32754	-0.06433	-0.00439	-0.06433	-0.35559	0.13994	-0.00439	0.13994	-0.25737	-0.32426	-0.06722	-0.00247	-0.06722	-0.35391	0.13769	-0.00247	0.13769	-0.25085
-7.05543	-7.05584		-5.24266	-4.40444	-1.11577	-5.28877	-4.36034	-1.17293		-0.29651	-0.04698	0.00884	-0.04698	-0.34513	0.18242	0.00884	0.18242	-0.26997	-0.29514	-0.04958	0.01114	-0.04958	-0.34512	0.17991	0.01114	0.17991	-0.26383
-7.05381	-7.05428		-1.59435	-0.23475	2.78143	-1.55707	-0.20261	2.78776		-0.25066	-0.02254	0.02093	-0.02254	-0.3197	0.21751	0.02093	0.21751	-0.27794	-0.24911	-0.02431	0.02311	-0.02431	-0.31955	0.21443	0.02311	0.21443	-0.27075
-7.05188	-7.0524		0.00212	-0.04693	0.10695	0.03139	-0.09759	0.14293		-0.19047	0.01112	0.03147	0.01112	-0.28154	0.24034	0.03147	0.24034	-0.28061	-0.18834	0.00953	0.03356	0.00953	-0.28024	0.23889	0.03356	0.23889	-0.27258
-7.0496	-7.05017		0.79581	1.16606	-0.94089	0.79677	1.17213	-0.89856		-0.11761	0.05265	0.04024	0.05265	-0.23133	0.25276	0.04024	0.25276	-0.2784	-0.11626	0.05175	0.04211	0.05175	-0.2299	0.25218	0.04211	0.25218	-0.27081
-7.04682	-7.04747		0.84591	1.48947	2.07783	0.80049	1.48798	2.05207		-0.03916	0.10187	0.04473	0.10187	-0.17338	0.25509	0.04473	0.25509	-0.27529	-0.03775	0.10036	0.04788	0.10036	-0.17133	0.25433	0.04788	0.25433	-0.2673
-7.04344	-7.04415		2.42807	1.16739	-0.28197	2.43647	1.15122	-0.29453		0.04097	0.15247	0.04603	0.15247	-0.10994	0.24732	0.04603	0.24732	-0.27151	0.04188	0.15083	0.04998	0.15083	-0.107	0.24655	0.04998	0.24655	-0.26329
-7.03952	-7.04028		1.14456	2.20849	-0.39124	1.14387	2.23835	-0.41251		0.11761	0.19766	0.0435	0.19766	-0.04308	0.23159	0.0435	0.23159	-0.26638	0.11723	0.19657	0.04805	0.19657	-0.04034	0.23068	0.04805	0.23068	-0.25938
-7.03548	-7.03628		2.11987	2.10161	0.07941	2.09018	2.07254	0.08074		0.18397	0.23042	0.03737	0.23042	0.02226	0.20907	0.03737	0.20907	-0.25989	0.18266	0.2298	0.04198	0.2298	0.02397	0.20866	0.04198	0.20866	-0.2551
-7.03194	-7.03277		-2.23989	-2.20985	-0.32699	-2.23541	-2.19103	-0.31768		0.23489	0.2436	0.02749	0.2436	0.07918	0.18294	0.02749	0.18294	-0.2532	0.23316	0.24344	0.03219	0.24344	0.08061	0.18239	0.03219	0.18239	-0.24905
-7.02944	-7.03027		1.76083	1.53978	0.38271	1.74531	1.52964	0.37687		0.26874	0.23216	0.01417	0.23216	0.1237	0.15368	0.01417	0.15368	-0.24037	0.26513	0.23286	0.01922	0.23286	0.12468	0.15319	0.01922	0.15319	-0.23944
-7.02803	-7.02884		-1.52892	-0.87309	-1.76081	-1.50667	-0.87159	-1.76301		0.28094	0.19666	-0.00163	0.19666	0.15263	0.12226	-0.00163	0.12226	-0.22561	0.2774	0.19762	0.0038	0.19762	0.15388	0.12201	0.0038	0.12201	-0.22491
-7.02713	-7.02791		-2.02325	2.12919	1.25191	-2.02414	2.12687	1.26135		0.2748	0.1408	-0.01889	0.1408	0.16683	0.09033	-0.01889	0.09033	-0.20493	0.27083	0.1418	-0.01334	0.1418	0.16865	0.08935	-0.01334	0.08935	-0.20504
-7.02584	-7.0266		2.52745	-1.66911	-1.54655	2.53859	-1.67683	-1.54962		0.25289	0.07213	-0.03697	0.07213	0.17037	0.05557	-0.03697	0.05557	-0.18022	0.24806	0.07304	-0.03148	0.07304	0.17166	0.05566	-0.03148	0.05566	-0.18108
-7.02352	-7.02425		0.74374	0.78431	0.20702	0.77969	0.79514	0.20943		0.2158	-0.000909708	-0.05452	-0.000909708	0.16413	0.02138	-0.05452	0.02138	-0.15703	0.21233	0.000497216	-0.04946	0.000497216	0.16554	0.02145	-0.04946	0.02145	-0.15579
-7.0202	-7.02091		-1.09528	0.46763	0.32477	-1.09686	0.47653	0.33469		0.17175	-0.06837	-0.07028	-0.06837	0.14891	-0.01251	-0.07028	-0.01251	-0.13326	0.16626	-0.06739	-0.06549	-0.06739	0.15091	-0.01201	-0.06549	-0.01201	-0.13317
-7.01667	-7.01735		-0.68382	-1.69153	-0.36772	-0.66255	-1.6671	-0.36408		0.11754	-0.126	-0.08205	-0.126	0.12407	-0.043	-0.08205	-0.043	-0.11866	0.11167	-0.12445	-0.07743	-0.12445	0.12595	-0.04286	-0.07743	-0.04286	-0.1177
-7.01408	-7.01472		0.42616	1.6739	0.91791	0.41868	1.6719	0.90642		0.0549	-0.16935	-0.08757	-0.16935	0.08436	-0.06881	-0.08757	-0.06881	-0.1135	0.04965	-0.16732	-0.08335	-0.16732	0.08731	-0.06826	-0.08335	-0.06826	-0.11278
-7.01336	-7.01398		-0.04505	0.36265	0.42355	-0.03471	0.35286	0.42184		-0.0146	-0.19728	-0.08667	-0.19728	0.0284	-0.0858	-0.08667	-0.0858	-0.12062	-0.01866	-0.19519	-0.08211	-0.19519	0.03183	-0.08513	-0.08211	-0.08513	-0.12
-7.01489	-7.01549		0.52464	0.17481	0.38149	0.50721	0.16741	0.3707		-0.08825	-0.2117	-0.07852	-0.2117	-0.04513	-0.09006	-0.07852	-0.09006	-0.14116	-0.09127	-0.20906	-0.07389	-0.20906	-0.0412	-0.09049	-0.07389	-0.09049	-0.13888
-7.01827	-7.01883		0.26357	-1.00543	0.32233	0.26865	-0.99096	0.32447		-0.16282	-0.21302	-0.06466	-0.21302	-0.13318	-0.08174	-0.06466	-0.08174	-0.17031	-0.16507	-0.21073	-0.06016	-0.21073	-0.12909	-0.08254	-0.06016	-0.08254	-0.16695
-7.02246	-7.02297		-0.15188	0.78734	-0.47345	-0.16719	0.7983	-0.48288		-0.23381	-0.20368	-0.04755	-0.20368	-0.22893	-0.0599	-0.04755	-0.0599	-0.20323	-0.23534	-0.20227	-0.04316	-0.20227	-0.22537	-0.06121	-0.04316	-0.06121	-0.20055
-7.02621	-7.02666		0.33023	0.74053	1.77111	0.33499	0.7316	1.77323		-0.29513	-0.18685	-0.02895	-0.18685	-0.32537	-0.02772	-0.02895	-0.02772	-0.23845	-0.29665	-0.18557	-0.02544	-0.18557	-0.32128	-0.02848	-0.02544	-0.02848	-0.23565
-7.02852	-7.02891		0.41611	-0.75247	-1.69293	0.40862	-0.76431	-1.71018		-0.34274	-0.16315	-0.01243	-0.16315	-0.41111	0.01256	-0.01243	0.01256	-0.27181	-0.34376	-0.16222	-0.00894	-0.16222	-0.4073	0.01183	-0.00894	0.01183	-0.26842
-7.02904	-7.0294		-0.01954	3.73656	-0.0577	-0.02972	3.71791	-0.04728		-0.37257	-0.13425	0.00212	-0.13425	-0.47858	0.05552	0.00212	0.05552	-0.29926	-0.3734	-0.13355	0.00477	-0.13355	-0.47592	0.05499	0.00477	0.05499	-0.29653
-7.02815	-7.02848		0.68499	-3.7908	-0.4677	0.69652	-3.78803	-0.44935		-0.38409	-0.1023	0.01241	-0.1023	-0.52524	0.09713	0.01241	0.09713	-0.32274	-0.3846	-0.10087	0.01514	-0.10087	-0.52248	0.0964	0.01514	0.0964	-0.31842
-7.02671	-7.02704		2.28581	-2.03572	-2.49337	2.31575	-2.02973	-2.52064		-0.37775	-0.06638	0.02021	-0.06638	-0.5488	0.13338	0.02021	0.13338	-0.33749	-0.37883	-0.06547	0.02235	-0.06547	-0.54562	0.13219	0.02235	0.13219	-0.33371
-7.02576	-7.0261		0.00828	0.05252	0.33168	0.01139	0.06695	0.34232		-0.3584	-0.02977	0.02542	-0.02977	-0.54968	0.1607	0.02542	0.1607	-0.34647	-0.35919	-0.02881	0.02699	-0.02881	-0.54634	0.15981	0.02699	0.15981	-0.34269
-7.02619	-7.02654		-0.07934	-0.50607	1.23423	-0.07973	-0.50952	1.22866		-0.32774	0.00753	0.02845	0.00753	-0.53035	0.1792	0.02845	0.1792	-0.35037	-0.32977	0.0078	0.02976	0.0078	-0.52675	0.17786	0.02976	0.17786	-0.34565
-7.02852	-7.02889		-0.48974	-0.63947	0.36066	-0.47693	-0.62806	0.35362		-0.29169	0.04286	0.03015	0.04286	-0.49295	0.18698	0.03015	0.18698	-0.34751	-0.29418	0.0431	0.03113	0.0431	-0.4892	0.18564	0.03113	0.18564	-0.34257
-7.03292	-7.0333		0.62709	-0.97568	-0.37449	0.60185	-0.98124	-0.37967		-0.25357	0.07594	0.03	0.07594	-0.43947	0.18395	0.03	0.18395	-0.3386	-0.25563	0.07577	0.0314	0.07577	-0.43596	0.18294	0.0314	0.18294	-0.33331
-7.03913	-7.03951		0.35979	0.19368	-0.63452	0.34294	0.18417	-0.64669		-0.2141	0.10495	0.02946	0.10495	-0.37233	0.17091	0.02946	0.17091	-0.32198	-0.21622	0.10476	0.03056	0.10476	-0.36848	0.16996	0.03056	0.16996	-0.31695
-7.04649	-7.04685		-0.45096	-0.42093	-0.74337	-0.44745	-0.41516	-0.74805		-0.17391	0.1297	0.02703	0.1297	-0.29119	0.14777	0.02703	0.14777	-0.29725	-0.17709	0.12941	0.02826	0.12941	-0.28768	0.14725	0.02826	0.14725	-0.29262
-7.054	-7.05436		-0.17656	0.275	0.30372	-0.17151	0.23271	0.34322		-0.13628	0.15001	0.02279	0.15001	-0.19764	0.1162	0.02279	0.1162	-0.26439	-0.13834	0.14942	0.02383	0.14942	-0.19388	0.11569	0.02383	0.11569	-0.25924
-7.06054	-7.0609		-0.517	0.11381	-0.13233	-0.5066	0.1097	-0.12686		-0.09759	0.16499	0.01535	0.16499	-0.09244	0.0772	0.01535	0.0772	-0.22213	-0.09981	0.16463	0.01654	0.16463	-0.08847	0.07709	0.01654	0.07709	-0.21658
-7.06509	-7.06547		-0.51194	0.11541	0.39992	-0.51266	0.09115	0.39446		-0.05902	0.17532	0.00501	0.17532	0.02033	0.03442	0.00501	0.03442	-0.17232	-0.06121	0.17477	0.00565	0.17477	0.02557	0.03423	0.00565	0.03423	-0.16562
-7.0671	-7.0675		-5.33549	-5.071	-1.42548	-5.40414	-5.01068	-1.48083		-0.01963	0.17965	-0.00926	0.17965	0.13762	-0.00888	-0.00926	-0.00888	-0.11546	-0.02294	0.17898	-0.00926	0.17898	0.14303	-0.00928	-0.00926	-0.00928	-0.1086
-7.06671	-7.06714		-1.79702	-0.30033	2.83778	-1.74227	-0.26076	2.8456		0.01777	0.17636	-0.02769	0.17636	0.25147	-0.04966	-0.02769	-0.04966	-0.05577	0.01399	0.17558	-0.02795	0.17558	0.25644	-0.04946	-0.02795	-0.04946	-0.04852
-7.06475	-7.0652		-0.30395	0.70579	0.06892	-0.27443	0.64196	0.10725		0.05162	0.16202	-0.04917	0.16202	0.35072	-0.08269	-0.04917	-0.08269	0.00476	0.04751	0.16201	-0.04965	0.16201	0.35636	-0.08293	-0.04965	-0.08293	0.01138
-7.06236	-7.06283		0.68008	1.2106	-0.82487	0.68802	1.2043	-0.78243		0.0786	0.13562	-0.07307	0.13562	0.42726	-0.10734	-0.07307	-0.10734	0.06292	0.07499	0.13563	-0.07325	0.13563	0.43345	-0.10732	-0.07325	-0.10732	0.06874
-7.06051	-7.06098		0.77441	1.83815	2.83262	0.71185	1.83101	2.83089		0.0983	0.09469	-0.09719	0.09469	0.47453	-0.12139	-0.09719	-0.12139	0.11649	0.09421	0.09531	-0.09745	0.09531	0.48037	-0.12155	-0.09745	-0.12155	0.12168
-7.05964	-7.0601		2.58646	1.4849	-0.61211	2.5872	1.45671	-0.62308		0.1074	0.04132	-0.12148	0.04132	0.48782	-0.12613	-0.12148	-0.12613	0.16358	0.10362	0.04241	-0.12101	0.04241	0.4933	-0.12571	-0.12101	-0.12571	0.16908
-7.0596	-7.06004		1.10156	2.19201	-0.37577	1.1043	2.21661	-0.40161		0.1058	-0.02027	-0.14348	-0.02027	0.46656	-0.12064	-0.14348	-0.12064	0.20414	0.10259	-0.01864	-0.14256	-0.01864	0.47267	-0.12058	-0.14256	-0.12058	0.2094
-7.06	-7.0604		1.98088	1.92121	0.02125	1.94802	1.8893	0.02366		0.09328	-0.08301	-0.16154	-0.08301	0.41586	-0.10709	-0.16154	-0.10709	0.23477	0.0909	-0.08145	-0.16029	-0.08145	0.42174	-0.10738	-0.16029	-0.10738	0.24049
-7.06059	-7.06095		-1.97691	-1.98103	-0.36172	-1.97246	-1.96204	-0.35339		0.07044	-0.14054	-0.1737	-0.14054	0.33913	-0.08777	-0.1737	-0.08777	0.25477	0.06816	-0.13887	-0.17204	-0.13887	0.34483	-0.08777	-0.17204	-0.08777	0.25927
-7.06141	-7.06172		1.94913	1.67104	0.62926	1.93259	1.65703	0.61935		0.03644	-0.1864	-0.17758	-0.1864	0.24159	-0.06313	-0.17758	-0.06313	0.2582	0.03421	-0.18447	-0.17548	-0.18447	0.24633	-0.06382	-0.17548	-0.06382	0.26262
-7.06251	-7.0628		-1.8719	-1.15832	-1.85525	-1.84843	-1.15573	-1.85565		-0.00887	-0.21588	-0.17103	-0.21588	0.12572	-0.03688	-0.17103	-0.03688	0.24473	-0.0103	-0.21333	-0.16907	-0.21333	0.13067	-0.03801	-0.16907	-0.03801	0.2483
-7.06368	-7.06395		-2.23032	2.37153	1.34842	-2.22856	2.3659	1.35402		-0.06211	-0.22543	-0.15514	-0.22543	-0.00224	-0.01084	-0.15514	-0.01084	0.21266	-0.06267	-0.22293	-0.15284	-0.22293	0.00318	-0.01276	-0.15284	-0.01276	0.21622
-7.0642	-7.06444		2.7255	-1.76304	-1.69048	2.73756	-1.77265	-1.69243		-0.11715	-0.21548	-0.13043	-0.21548	-0.13281	0.01208	-0.13043	0.01208	0.16574	-0.11793	-0.21336	-0.12859	-0.21336	-0.12934	0.01002	-0.12859	0.01002	0.16876
-7.06312	-7.06334		0.09756	0.55951	0.15845	0.13165	0.57013	0.16077		-0.16945	-0.1904	-0.10121	-0.1904	-0.26346	0.03142	-0.10121	0.03142	0.10682	-0.1699	-0.1874	-0.09945	-0.1874	-0.25883	0.02933	-0.09945	0.02933	0.11037
-7.05978	-7.06001		-0.70088	0.43238	0.22037	-0.70575	0.43944	0.22903		-0.21129	-0.1522	-0.07008	-0.1522	-0.38039	0.04701	-0.07008	0.04701	0.04448	-0.21316	-0.14952	-0.06889	-0.14952	-0.37729	0.04467	-0.06889	0.04467	0.04632
-7.05421	-7.05446		-0.73428	-1.79733	-0.34129	-0.71476	-1.7715	-0.33267		-0.24281	-0.10694	-0.04047	-0.10694	-0.4815	0.05889	-0.04047	0.05889	-0.01924	-0.24447	-0.10483	-0.03944	-0.10483	-0.47819	0.05596	-0.03944	0.05596	-0.01851
-7.04714	-7.04743		0.38497	1.61208	0.98484	0.37835	1.61284	0.96972		-0.26219	-0.05958	-0.01301	-0.05958	-0.56123	0.06637	-0.01301	0.06637	-0.08058	-0.26351	-0.058	-0.01254	-0.058	-0.55748	0.06315	-0.01254	0.06315	-0.08046
-7.0397	-7.04002		-0.50096	0.43644	0.39144	-0.48811	0.4284	0.38968		-0.27111	-0.01415	0.0114	-0.01415	-0.61671	0.06988	0.0114	0.06988	-0.13709	-0.27204	-0.01294	0.01158	-0.01294	-0.6138	0.06636	0.01158	0.06636	-0.137
-7.03304	-7.03338		0.94388	-0.01863	0.36214	0.92131	-0.01734	0.34862		-0.27117	0.02732	0.03252	0.02732	-0.65066	0.06948	0.03252	0.06948	-0.18544	-0.27289	0.02742	0.03328	0.02742	-0.64756	0.06583	0.03328	0.06583	-0.18658
-7.02808	-7.02843		0.42326	-1.5712	0.49224	0.42056	-1.55214	0.48696		-0.26786	0.0615	0.05195	0.0615	-0.66343	0.06541	0.05195	0.06541	-0.22706	-0.26891	0.06114	0.05322	0.06114	-0.66027	0.06192	0.05322	0.06192	-0.22815
-7.02543	-7.02579		-0.25113	1.3045	-0.80348	-0.26603	1.31873	-0.81685		-0.26162	0.08804	0.07031	0.08804	-0.65726	0.05772	0.07031	0.05772	-0.25965	-0.26227	0.08705	0.07189	0.08705	-0.65339	0.05464	0.07189	0.05464	-0.26081
-7.02535	-7.02571		0.20757	0.61351	1.59646	0.21001	0.60286	1.60223		-0.25411	0.10615	0.08757	0.10615	-0.63264	0.04651	0.08757	0.04651	-0.28198	-0.25447	0.10474	0.08942	0.10474	-0.62806	0.04392	0.08942	0.04392	-0.28359
-7.02775	-7.02808		0.28764	-0.72178	-1.4895	0.27853	-0.73388	-1.50199		-0.24644	0.11612	0.10374	0.11612	-0.58937	0.03184	0.10374	0.03184	-0.29314	-0.24581	0.11416	0.10562	0.11416	-0.58476	0.02953	0.10562	0.02953	-0.29529
-7.0321	-7.03241		-0.04195	3.16644	-0.03128	-0.04908	3.15132	-0.01701		-0.23793	0.11772	0.11713	0.11772	-0.5284	0.0135	0.11713	0.0135	-0.2933	-0.23569	0.11581	0.11986	0.11581	-0.52338	0.01106	0.11986	0.01106	-0.2945
-7.03747	-7.03776		0.55466	-3.27679	-0.36502	0.56703	-3.27083	-0.35019		-0.22401	0.11329	0.12801	0.11329	-0.4474	-0.00907	0.12801	-0.00907	-0.27792	-0.22278	0.11093	0.13137	0.11093	-0.44299	-0.01154	0.13137	-0.01154	-0.27966
-7.04249	-7.04279		2.80867	-2.73572	-2.65207	2.85453	-2.73756	-2.68953		-0.20607	0.10448	0.13587	0.10448	-0.34635	-0.03594	0.13587	-0.03594	-0.24777	-0.20506	0.10134	0.13939	0.10134	-0.34261	-0.03784	0.13939	-0.03784	-0.24963
-7.04563	-7.04594		-0.1226	0.00156	0.43613	-0.1162	0.02104	0.4454		-0.18264	0.09262	0.1393	0.09262	-0.22696	-0.06523	0.1393	-0.06523	-0.20167	-0.18099	0.08903	0.1434	0.08903	-0.22314	-0.06661	0.1434	-0.06661	-0.20428
-7.04556	-7.0459		0.02729	-0.38287	1.08999	0.03216	-0.39126	1.08416		-0.15045	0.07937	0.13913	0.07937	-0.09291	-0.0937	0.13913	-0.0937	-0.14253	-0.15027	0.07555	0.14323	0.07555	-0.08859	-0.0957	0.14323	-0.0957	-0.14536
-7.04185	-7.04224		-0.46493	-0.76724	0.39982	-0.45043	-0.75984	0.39054		-0.11677	0.0657	0.13566	0.0657	0.04843	-0.12026	0.13566	-0.12026	-0.07493	-0.11443	0.06141	0.1392	0.06141	0.05288	-0.12234	0.1392	-0.12234	-0.07678
-7.03542	-7.03587		0.81574	-0.72989	-0.228	0.79307	-0.72884	-0.23096		-0.07615	0.04973	0.12885	0.04973	0.18529	-0.14134	0.12885	-0.14134	-0.00149	-0.07708	0.04536	0.13178	0.04536	0.18852	-0.14371	0.13178	-0.14371	-0.00387
-7.02848	-7.02896		0.45024	0.33409	-0.74863	0.43013	0.3266	-0.7519		-0.04176	0.0286	0.11832	0.0286	0.30081	-0.15541	0.11832	-0.15541	0.07038	-0.04314	0.02434	0.12159	0.02434	0.3028	-0.15731	0.12159	-0.15731	0.06724
-7.02359	-7.02408		-0.34674	-0.33356	-0.68187	-0.34449	-0.32843	-0.6889		-0.01577	-0.00126	0.10664	-0.00126	0.3783	-0.15917	0.10664	-0.15917	0.13255	-0.01743	-0.00497	0.10886	-0.00497	0.38077	-0.16124	0.10886	-0.16124	0.13069
-7.02255	-7.02303		-0.22863	0.28994	0.48539	-0.21889	0.24797	0.5258		-0.0016	-0.04034	0.09163	-0.04034	0.41262	-0.15162	0.09163	-0.15162	0.18293	-0.00259	-0.04404	0.09374	-0.04404	0.4138	-0.15397	0.09374	-0.15397	0.18198
-7.02559	-7.026		-0.26447	0.20382	-0.15794	-0.25344	0.20547	-0.14893		0.00292	-0.08849	0.07418	-0.08849	0.40005	-0.13219	0.07418	-0.13219	0.21783	0.00149	-0.09152	0.07617	-0.09152	0.40142	-0.13447	0.07617	-0.13447	0.21826
-7.03119	-7.03151		-0.36163	0.14571	0.2707	-0.35991	0.11982	0.26325		-0.00144	-0.14017	0.05445	-0.14017	0.34987	-0.09979	0.05445	-0.09979	0.23753	-0.00216	-0.14311	0.0561	-0.14311	0.35163	-0.10242	0.0561	-0.10242	0.23838
-7.03705	-7.03726		-5.26123	-5.47836	-1.86751	-5.34943	-5.40866	-1.91943		-0.00806	-0.19044	0.03211	-0.19044	0.27506	-0.05602	0.03211	-0.05602	0.24197	-0.00912	-0.19302	0.03354	-0.19302	0.2768	-0.05917	0.03354	-0.05917	0.24228
-7.0412	-7.04133		-1.83899	-0.30916	2.81221	-1.82129	-0.27093	2.82283		-0.01528	-0.23324	0.00852	-0.23324	0.18568	-0.00507	0.00852	-0.00507	0.22948	-0.01511	-0.23531	0.00928	-0.23531	0.18884	-0.00843	0.00928	-0.00843	0.23089
-7.04291	-7.04298		-0.57745	1.46317	-0.01143	-0.55255	1.38572	0.04895		-0.01931	-0.26311	-0.01561	-0.26311	0.09218	0.04752	-0.01561	0.04752	0.20354	-0.01783	-0.26424	-0.01446	-0.26424	0.09647	0.04369	-0.01446	0.04369	0.20501
-7.04281	-7.04286		0.55968	1.22056	-0.72571	0.56788	1.20783	-0.68216		-0.02028	-0.27467	-0.03492	-0.27467	-0.000317254	0.09433	-0.03492	0.09433	0.16391	-0.0178	-0.27515	-0.03393	-0.27515	0.00455	0.09005	-0.03393	0.09005	0.16529
-7.04227	-7.04234		0.66933	2.17068	3.5878	0.6095	2.15363	3.58657		-0.01988	-0.26422	-0.04577	-0.26422	-0.08866	0.12887	-0.04577	0.12887	0.11137	-0.01754	-0.26493	-0.04482	-0.26493	-0.08413	0.12436	-0.04482	0.12436	0.11277
-7.04238	-7.04254		2.62037	1.65382	-0.79893	2.62443	1.63571	-0.81472		-0.0227	-0.23328	-0.04486	-0.23328	-0.17144	0.14825	-0.04486	0.14825	0.04929	-0.01993	-0.2332	-0.04405	-0.2332	-0.16674	0.14352	-0.04405	0.14352	0.04984
-7.04336	-7.04363		1.04887	2.06447	-0.3563	1.05202	2.08473	-0.37812		-0.02799	-0.18316	-0.03264	-0.18316	-0.24369	0.15233	-0.03264	0.15233	-0.01863	-0.02587	-0.18297	-0.03124	-0.18297	-0.23914	0.14823	-0.03124	0.14823	-0.01863
-7.04461	-7.04495		1.70279	1.60585	-0.05437	1.66832	1.57114	-0.05178		-0.03592	-0.12113	-0.00949	-0.12113	-0.30157	0.14608	-0.00949	0.14608	-0.08588	-0.03369	-0.12026	-0.00884	-0.12026	-0.29653	0.1422	-0.00884	0.1422	-0.08621
-7.04527	-7.04565		-1.57136	-1.61114	-0.38778	-1.56514	-1.59805	-0.38078		-0.0418	-0.05419	0.01865	-0.05419	-0.33943	0.13326	0.01865	0.13326	-0.14526	-0.04074	-0.05236	0.01936	-0.05236	-0.33497	0.13005	0.01936	0.13005	-0.14642
-7.04496	-7.04537		2.01203	1.71581	0.7715	2.0009	1.69949	0.77073		-0.04485	0.01217	0.04913	0.01217	-0.35569	0.11794	0.04913	0.11794	-0.19314	-0.04477	0.01362	0.04955	0.01362	-0.35266	0.11546	0.04955	0.11546	-0.19413
-7.04398	-7.04436		-2.04692	-1.31528	-1.85929	-2.02873	-1.31664	-1.86238		-0.04519	0.07042	0.07797	0.07042	-0.35332	0.10245	0.07797	0.10245	-0.22527	-0.04525	0.07205	0.07871	0.07205	-0.35045	0.10007	0.07871	0.10007	-0.2264
-7.043	-7.04334		-2.326	2.50051	1.37116	-2.32501	2.49962	1.37945		-0.04222	0.11791	0.10369	0.11791	-0.33356	0.08563	0.10369	0.08563	-0.24201	-0.04311	0.1191	0.10489	0.1191	-0.33093	0.08386	0.10489	0.08386	-0.24195
-7.04278	-7.04307		2.79262	-1.76674	-1.74858	2.80822	-1.77456	-1.75488		-0.03998	0.15125	0.12579	0.15125	-0.29986	0.06706	0.12579	0.06706	-0.24206	-0.03981	0.1528	0.12681	0.1528	-0.29749	0.0654	0.12681	0.0654	-0.24096
-7.04378	-7.04403		-0.53581	0.34221	0.11531	-0.51335	0.34856	0.12048		-0.03738	0.17197	0.14299	0.17197	-0.25575	0.04447	0.14299	0.04447	-0.22738	-0.0366	0.17272	0.14368	0.17272	-0.25328	0.04318	0.14368	0.04318	-0.22426
-7.04604	-7.04628		-0.25362	0.40872	0.11232	-0.25076	0.40827	0.12117		-0.03459	0.17922	0.15436	0.17922	-0.20208	0.01664	0.15436	0.01664	-0.19693	-0.03364	0.17964	0.15496	0.17964	-0.20044	0.01584	0.15496	0.01584	-0.19273
-7.0492	-7.04944		-0.74658	-1.76125	-0.25481	-0.72343	-1.73883	-0.2477		-0.03202	0.17508	0.1599	0.17508	-0.14161	-0.01694	0.1599	-0.01694	-0.15218	-0.0303	0.1754	0.16043	0.1754	-0.14045	-0.01719	0.16043	-0.01719	-0.14777
-7.05252	-7.05279		0.30556	1.43689	1.00635	0.29985	1.43763	0.98992		-0.02742	0.16173	0.1596	0.16173	-0.07625	-0.05568	0.1596	-0.05568	-0.09558	-0.02518	0.1625	0.16007	0.1625	-0.07438	-0.05564	0.16007	-0.05564	-0.09078
-7.05517	-7.0555		-0.93899	0.51214	0.35662	-0.93065	0.50324	0.34992		-0.02007	0.14278	0.15391	0.14278	-0.00613	-0.09846	0.15391	-0.09846	-0.02959	-0.01702	0.14381	0.15437	0.14381	-0.00379	-0.09808	0.15437	-0.09808	-0.02409
-7.0565	-7.05691		1.28419	-0.1784	0.34189	1.26111	-0.17818	0.32863		-0.00984	0.12049	0.14417	0.12049	0.06568	-0.14242	0.14417	-0.14242	0.04186	-0.00532	0.12191	0.14408	0.12191	0.06856	-0.14193	0.14408	-0.14193	0.04895
-7.05629	-7.05679		0.54548	-2.01054	0.59933	0.54413	-1.99779	0.59966		0.00526	0.09733	0.13104	0.09733	0.13653	-0.1846	0.13104	-0.1846	0.11803	0.00914	0.09868	0.13054	0.09868	0.13841	-0.18351	0.13054	-0.18351	0.12388
-7.0549	-7.05551		-0.33094	1.72318	-1.0955	-0.34241	1.74872	-1.11201		0.02043	0.07359	0.11585	0.07359	0.19751	-0.21984	0.11585	-0.21984	0.19029	0.02407	0.07475	0.11526	0.07475	0.1995	-0.21823	0.11526	-0.21823	0.195
-7.05326	-7.05397		0.08883	0.45541	1.34913	0.0869	0.44416	1.35225		0.03252	0.04835	0.09994	0.04835	0.24349	-0.24302	0.09994	-0.24302	0.25198	0.03653	0.04971	0.09976	0.04971	0.24535	-0.24127	0.09976	-0.24127	0.2564
-7.05245	-7.05327		0.15313	-0.65909	-1.2156	0.14843	-0.67063	-1.22966		0.03926	0.02109	0.0848	0.02109	0.26727	-0.24933	0.0848	-0.24933	0.29811	0.04338	0.0224	0.08497	0.0224	0.27011	-0.2483	0.08497	-0.2483	0.30252
-7.05325	-7.05413		-0.04456	2.42982	-0.00658	-0.05508	2.41676	0.00642		0.03936	-0.00945	0.07079	-0.00945	0.26958	-0.23698	0.07079	-0.23698	0.32662	0.04253	-0.00844	0.07124	-0.00844	0.2709	-0.23631	0.07124	-0.23631	0.32915
-7.05556	-7.05646		0.41224	-2.57519	-0.25797	0.41965	-2.56592	-0.24229		0.03155	-0.04475	0.05738	-0.04475	0.24732	-0.20596	0.05738	-0.20596	0.33131	0.03401	-0.04307	0.05794	-0.04307	0.24926	-0.20471	0.05794	-0.20471	0.33414
-7.05831	-7.05919		3.14981	-3.3825	-2.71445	3.20222	-3.38669	-2.75091		0.0177	-0.08186	0.04385	-0.08186	0.20962	-0.15596	0.04385	-0.15596	0.31634	0.0196	-0.08042	0.04389	-0.08042	0.21094	-0.15531	0.04389	-0.15531	0.31805
-7.05988	-7.06071		-0.24012	-0.03026	0.54384	-0.22809	-0.00161	0.55964		0.00289	-0.11971	0.02755	-0.11971	0.16321	-0.0928	0.02755	-0.0928	0.28217	0.00269	-0.11811	0.02775	-0.11811	0.16441	-0.0927	0.02775	-0.0927	0.28342
-7.05896	-7.05973		0.07971	-0.31622	0.93574	0.08743	-0.32312	0.93072		-0.01304	-0.154	0.00843	-0.154	0.11659	-0.02339	0.00843	-0.02339	0.23154	-0.01321	-0.15276	0.00887	-0.15276	0.11727	-0.02366	0.00887	-0.02366	0.234
-7.05545	-7.05612		-0.42622	-0.87661	0.4247	-0.40755	-0.87123	0.41382		-0.02533	-0.1821	-0.01283	-0.1821	0.07159	0.04438	-0.01283	0.04438	0.16978	-0.02556	-0.18017	-0.01192	-0.18017	0.07297	0.04329	-0.01192	0.04329	0.17276
-7.0507	-7.05126		0.8734	-0.50819	-0.08539	0.86249	-0.50607	-0.09001		-0.03414	-0.1975	-0.03293	-0.1975	0.02638	0.09955	-0.03293	0.09955	0.0971	-0.03374	-0.19561	-0.03202	-0.19561	0.02888	0.09872	-0.03202	0.09872	0.10116
-7.04687	-7.04736		0.53503	0.43337	-0.87671	0.50368	0.42306	-0.87845		-0.03896	-0.19697	-0.04827	-0.19697	-0.02299	0.1356	-0.04827	0.1356	0.01563	-0.03881	-0.195	-0.048	-0.195	-0.02042	0.13486	-0.048	0.13486	0.0195
-7.04566	-7.04612		-0.1964	-0.2716	-0.62156	-0.19185	-0.26475	-0.62801		-0.04285	-0.17809	-0.05768	-0.17809	-0.08222	0.14888	-0.05768	0.14888	-0.07572	-0.04231	-0.17671	-0.05717	-0.17671	-0.07852	0.14813	-0.05717	0.14813	-0.07041
-7.04733	-7.0478		-0.26754	0.29508	0.65904	-0.25919	0.24391	0.70627		-0.04573	-0.14302	-0.05946	-0.14302	-0.14724	0.14053	-0.05946	0.14053	-0.1703	-0.04569	-0.14213	-0.05864	-0.14213	-0.14423	0.14009	-0.05864	0.14009	-0.16495
-7.05079	-7.0513		-0.0216	0.29178	-0.16021	-0.01231	0.29519	-0.15542		-0.04951	-0.09675	-0.05453	-0.09675	-0.21447	0.11753	-0.05453	0.11753	-0.26303	-0.04932	-0.09559	-0.05322	-0.09559	-0.21117	0.11646	-0.05322	0.11646	-0.25787
-7.05437	-7.05492		-0.21781	0.14928	0.14906	-0.21151	0.11997	0.13779		-0.05517	-0.04503	-0.04334	-0.04503	-0.27358	0.08605	-0.04334	0.08605	-0.34825	-0.05336	-0.04342	-0.04309	-0.04342	-0.27012	0.08526	-0.04309	0.08526	-0.3423
-7.05683	-7.05742		-5.00616	-5.59058	-2.40584	-5.11398	-5.51051	-2.44877		-0.0594	0.00638	-0.03019	0.00638	-0.31724	0.05379	-0.03019	0.05379	-0.4174	-0.05757	0.00828	-0.03047	0.00828	-0.31333	0.05326	-0.03047	0.05326	-0.412
-7.05772	-7.05832		-1.81934	-0.27436	2.70784	-1.78654	-0.23312	2.72565		-0.06204	0.05244	-0.01647	0.05244	-0.34053	0.02458	-0.01647	0.02458	-0.46652	-0.06195	0.05455	-0.01702	0.05455	-0.33662	0.02486	-0.01702	0.02486	-0.4627
-7.05721	-7.05779		-0.78074	2.13289	-0.08774	-0.77917	2.05273	-0.02001		-0.06659	0.08929	-0.00394	0.08929	-0.34346	0.00237	-0.00394	0.00237	-0.49569	-0.0663	0.09213	-0.00402	0.09213	-0.33944	0.002	-0.00402	0.002	-0.49189
-7.05574	-7.05629		0.42435	1.19262	-0.61731	0.44041	1.18558	-0.59582		-0.0699	0.11573	0.00712	0.11573	-0.3271	-0.01501	0.00712	-0.01501	-0.50162	-0.07038	0.11912	0.00771	0.11912	-0.3243	-0.0155	0.00771	-0.0155	-0.49876
-7.05378	-7.05429		0.54391	2.42898	4.24972	0.5019	2.43395	4.26287		-0.07377	0.13163	0.01716	0.13163	-0.30026	-0.02837	0.01716	-0.02837	-0.48788	-0.07381	0.13532	0.01771	0.13532	-0.29598	-0.02905	0.01771	-0.02905	-0.48428
-7.05164	-7.05212		2.51624	1.68363	-0.84175	2.53027	1.67008	-0.85498		-0.07721	0.13827	0.02529	0.13827	-0.26517	-0.03991	0.02529	-0.03991	-0.45296	-0.07615	0.1416	0.02578	0.1416	-0.26011	-0.04064	0.02578	-0.04064	-0.45066
-7.0495	-7.04997		0.98864	1.82807	-0.32128	0.98927	1.83913	-0.3441		-0.07892	0.13592	0.03113	0.13592	-0.2272	-0.05069	0.03113	-0.05069	-0.40385	-0.07696	0.13916	0.03196	0.13916	-0.222	-0.05178	0.03196	-0.05178	-0.40083
-7.04747	-7.04794		1.315	1.18363	-0.14886	1.28209	1.14856	-0.14408		-0.07836	0.12701	0.03543	0.12701	-0.1918	-0.06201	0.03543	-0.06201	-0.34156	-0.07582	0.1295	0.03646	0.1295	-0.18602	-0.06313	0.03646	-0.06313	-0.33852
-7.04571	-7.04617		-1.06724	-1.15792	-0.4096	-1.06712	-1.15293	-0.40246		-0.07623	0.11188	0.03868	0.11188	-0.16214	-0.07401	0.03868	-0.07401	-0.2708	-0.07271	0.1143	0.03978	0.1143	-0.15573	-0.07461	0.03978	-0.07461	-0.26773
-7.04441	-7.04484		1.95118	1.66249	0.83348	1.94006	1.64793	0.82688		-0.07251	0.09312	0.04089	0.09312	-0.14017	-0.08555	0.04089	-0.08555	-0.1958	-0.06808	0.09494	0.04267	0.09494	-0.1337	-0.08548	0.04267	-0.08548	-0.19288
-7.04379	-7.04418		-2.04696	-1.33724	-1.76831	-2.02328	-1.33331	-1.76493		-0.06678	0.07079	0.04349	0.07079	-0.12799	-0.09478	0.04349	-0.09478	-0.12123	-0.06268	0.07255	0.04577	0.07255	-0.12149	-0.09435	0.04577	-0.09435	-0.11853
-7.0441	-7.04445		-2.31538	2.52277	1.33119	-2.31162	2.5242	1.33904		-0.06171	0.04579	0.04736	0.04579	-0.12612	-0.09993	0.04736	-0.09993	-0.05158	-0.05726	0.04798	0.04969	0.04798	-0.11934	-0.09969	0.04969	-0.09969	-0.04897
-7.04551	-7.04582		2.74201	-1.68014	-1.73515	2.75271	-1.68769	-1.73785		-0.05592	0.01921	0.05223	0.01921	-0.13104	-0.09939	0.05223	-0.09939	0.01047	-0.05242	0.02178	0.05439	0.02178	-0.12595	-0.10002	0.05439	-0.10002	0.01196
-7.04803	-7.04831		-1.10953	0.14178	0.0898	-1.08372	0.14849	0.08579		-0.05266	-0.0083	0.05698	-0.0083	-0.1435	-0.094	0.05698	-0.094	0.0591	-0.04835	-0.00566	0.05915	-0.00566	-0.13881	-0.09449	0.05915	-0.09449	0.06079
-7.05143	-7.05168		0.24819	0.38083	0.00231	0.25096	0.38527	0.0153		-0.0491	-0.03644	0.06043	-0.03644	-0.15749	-0.0821	0.06043	-0.0821	0.0928	-0.04459	-0.0341	0.06273	-0.0341	-0.1539	-0.08264	0.06273	-0.08264	0.0952
-7.05517	-7.05542		-0.71579	-1.59582	-0.11409	-0.69083	-1.57475	-0.10823		-0.04382	-0.06562	0.06101	-0.06562	-0.16826	-0.06479	0.06101	-0.06479	0.11116	-0.04021	-0.06345	0.063	-0.06345	-0.1657	-0.06449	0.063	-0.06449	0.11374
-7.05842	-7.0587		0.19634	1.17533	0.99214	0.19372	1.17687	0.97692		-0.03678	-0.09589	0.05507	-0.09589	-0.1698	-0.04077	0.05507	-0.04077	0.11384	-0.03339	-0.09413	0.05758	-0.09413	-0.16739	-0.03984	0.05758	-0.03984	0.11643
-7.06019	-7.06048		-1.33081	0.58382	0.31124	-1.32107	0.56737	0.30618		-0.02521	-0.12808	0.04245	-0.12808	-0.15371	-0.00978	0.04245	-0.00978	0.10136	-0.02231	-0.1262	0.04437	-0.1262	-0.15229	-0.00832	0.04437	-0.00832	0.10441
-7.05945	-7.05974		1.52199	-0.30681	0.32483	1.49912	-0.30531	0.31089		-0.0084	-0.16043	0.02061	-0.16043	-0.11714	0.02838	0.02061	0.02838	0.07597	-0.00554	-0.15902	0.02218	-0.15902	-0.11635	0.02991	0.02218	0.02991	0.0797
-7.05569	-7.05598		0.63686	-2.33561	0.66585	0.63555	-2.31544	0.66149		0.01486	-0.19188	-0.01045	-0.19188	-0.05942	0.07128	-0.01045	0.07128	0.04097	0.01715	-0.19059	-0.00865	-0.19059	-0.05939	0.07391	-0.00865	0.07391	0.04508
-7.04945	-7.04971		-0.38547	2.04431	-1.33187	-0.39379	2.07006	-1.35412		0.04064	-0.21748	-0.04719	-0.21748	0.01149	0.1175	-0.04719	0.1175	-0.00232	0.04456	-0.21713	-0.04607	-0.21713	0.01324	0.12076	-0.04607	0.12076	0.00386
-7.04251	-7.04273		-0.0266	0.27915	1.03137	-0.02927	0.2636	1.03836		0.07039	-0.23237	-0.08749	-0.23237	0.08781	0.16131	-0.08749	0.16131	-0.04673	0.07357	-0.2326	-0.08617	-0.2326	0.08966	0.16521	-0.08617	0.16521	-0.04117
-7.03754	-7.0377		0.0273	-0.56934	-0.89053	0.02334	-0.5795	-0.90903		0.09694	-0.22911	-0.12542	-0.22911	0.15295	0.19609	-0.12542	0.19609	-0.09302	0.10029	-0.23007	-0.12408	-0.23007	0.15495	0.2005	-0.12408	0.2005	-0.08785
-7.03672	-7.03684		-0.04054	1.55265	0.01118	-0.04563	1.53754	0.02106		0.11814	-0.20462	-0.15796	-0.20462	0.19666	0.21845	-0.15796	0.21845	-0.1392	0.12126	-0.20536	-0.1557	-0.20536	0.19828	0.22154	-0.1557	0.22154	-0.13378
-7.04039	-7.04051		0.24973	-1.68954	-0.14617	0.26129	-1.68745	-0.1315		0.13266	-0.15735	-0.18099	-0.15735	0.21435	0.22299	-0.18099	0.22299	-0.18213	0.13495	-0.15867	-0.17861	-0.15867	0.21722	0.22656	-0.17861	0.22656	-0.17625
-7.04679	-7.04695		3.27943	-3.87681	-2.68817	3.33682	-3.8869	-2.73019		0.13938	-0.09352	-0.19464	-0.09352	0.21397	0.21368	-0.19464	0.21368	-0.21701	0.14125	-0.09475	-0.19232	-0.09475	0.21756	0.21729	-0.19232	0.21729	-0.21225
-7.05322	-7.05344		-0.32613	-0.01346	0.66877	-0.31106	0.01077	0.68216		0.13996	-0.02127	-0.20061	-0.02127	0.20759	0.1952	-0.20061	0.1952	-0.24506	0.14141	-0.02219	-0.19781	-0.02219	0.21074	0.19806	-0.19781	0.19806	-0.23884
-7.05761	-7.05789		0.08755	-0.28726	0.76254	0.09399	-0.298	0.76097		0.13591	0.05077	-0.19925	0.05077	0.20384	0.17113	-0.19925	0.17113	-0.25949	0.13625	0.05037	-0.1965	0.05037	0.20667	0.17303	-0.1965	0.17303	-0.25405
-7.05927	-7.0596		-0.37237	-0.96077	0.4377	-0.35253	-0.95545	0.42381		0.12614	0.11624	-0.19236	0.11624	0.20505	0.1428	-0.19236	0.1428	-0.26363	0.12549	0.11638	-0.18958	0.11638	0.20827	0.14427	-0.18958	0.14427	-0.25732
-7.05864	-7.05901		0.77307	-0.32906	0.04733	0.77418	-0.32639	0.04364		0.10995	0.1717	-0.18205	0.1717	0.20906	0.11191	-0.18205	0.11191	-0.25525	0.10854	0.17145	-0.17843	0.17145	0.21275	0.11233	-0.17843	0.11233	-0.24851
-7.05653	-7.05692		0.58338	0.47445	-1.02728	0.56	0.46538	-1.02739		0.08657	0.21309	-0.16857	0.21309	0.21101	0.07746	-0.16857	0.07746	-0.2346	0.08524	0.21292	-0.16472	0.21292	0.21403	0.0773	-0.16472	0.0773	-0.2279
-7.05366	-7.05403		-0.00803	-0.22442	-0.56073	-0.01529	-0.21755	-0.56785		0.05705	0.23968	-0.15421	0.23968	0.20232	0.04131	-0.15421	0.04131	-0.20338	0.056	0.23945	-0.15005	0.23945	0.20588	0.03999	-0.15005	0.03999	-0.19644
-7.05046	-7.05082		-0.30146	0.28578	0.82695	-0.2917	0.22625	0.87277		0.02204	0.25165	-0.13954	0.25165	0.17988	0.00224	-0.13954	0.00224	-0.16348	0.0221	0.25133	-0.13536	0.25133	0.18388	0.00159	-0.13536	0.00159	-0.15606
-7.04725	-7.04758		0.19938	0.36977	-0.16254	0.20894	0.37399	-0.15297		-0.01527	0.25018	-0.12536	0.25018	0.14253	-0.03571	-0.12536	-0.03571	-0.11737	-0.01478	0.24996	-0.12076	0.24996	0.14631	-0.03607	-0.12076	-0.03607	-0.10966
-7.04428	-7.04459		-0.08474	0.11276	0.03337	-0.07527	0.08694	0.02491		-0.05425	0.23806	-0.11023	0.23806	0.08955	-0.07057	-0.11023	-0.07057	-0.0684	-0.05293	0.23733	-0.10577	0.23733	0.09358	-0.07109	-0.10577	-0.07109	-0.06094
-7.04181	-7.04207		-4.58047	-5.37681	-2.96357	-4.70508	-5.29638	-2.99963		-0.09223	0.21719	-0.09445	0.21719	0.02477	-0.1005	-0.09445	-0.1005	-0.01971	-0.09057	0.21604	-0.08966	0.21604	0.02759	-0.10187	-0.08966	-0.10187	-0.01373
-7.03998	-7.04021		-1.67313	-0.20132	2.5532	-1.64085	-0.15449	2.56463		-0.12763	0.19009	-0.07684	0.19009	-0.05166	-0.12636	-0.07684	-0.12636	0.02291	-0.1259	0.18852	-0.0717	0.18852	-0.04881	-0.12737	-0.0717	-0.12737	0.02848
-7.03888	-7.03908		-0.91955	2.61412	-0.16197	-0.93447	2.55692	-0.08326		-0.15918	0.15844	-0.05677	0.15844	-0.13452	-0.14507	-0.05677	-0.14507	0.05722	-0.15733	0.15709	-0.05176	0.15709	-0.13209	-0.14699	-0.05176	-0.14699	0.06313
-7.03847	-7.03866		0.27551	1.16666	-0.54664	0.30875	1.14038	-0.52325		-0.18549	0.1249	-0.03468	0.1249	-0.22027	-0.15916	-0.03468	-0.15916	0.08132	-0.18343	0.12348	-0.03026	0.12348	-0.21817	-0.16058	-0.03026	-0.16058	0.08825
-7.03862	-7.03881		0.44918	2.64232	4.81188	0.39764	2.64992	4.80187		-0.20525	0.09079	-0.0123	0.09079	-0.30486	-0.16652	-0.0123	-0.16652	0.09516	-0.20274	0.08917	-0.00816	0.08917	-0.30244	-0.16844	-0.00816	-0.16844	0.10295
-7.03915	-7.03934		2.28122	1.57548	-0.73369	2.30227	1.56199	-0.75478		-0.21566	0.05685	0.00914	0.05685	-0.38197	-0.16976	0.00914	-0.16976	0.09902	-0.21406	0.05517	0.01301	0.05517	-0.38011	-0.17121	0.01301	-0.17121	0.10699
-7.03985	-7.04003		0.91533	1.47699	-0.2843	0.91922	1.47993	-0.30168		-0.21782	0.02375	0.02816	0.02375	-0.44799	-0.16926	0.02816	-0.16926	0.09253	-0.21635	0.02215	0.03142	0.02215	-0.44624	-0.16967	0.03142	-0.16967	0.10047
-7.04042	-7.04059		0.86509	0.70109	-0.25042	0.82886	0.66068	-0.24883		-0.21046	-0.00888	0.04183	-0.00888	-0.49837	-0.16515	0.04183	-0.16515	0.07619	-0.20894	-0.00959	0.04506	-0.00959	-0.49617	-0.16435	0.04506	-0.16435	0.0842
-7.04052	-7.04067		-0.53409	-0.68459	-0.42638	-0.53118	-0.67754	-0.41988		-0.19244	-0.03953	0.04862	-0.03953	-0.52734	-0.15709	0.04862	-0.15709	0.0517	-0.19152	-0.03994	0.05187	-0.03994	-0.52553	-0.15556	0.05187	-0.15556	0.05976
-7.03979	-7.03989		1.76338	1.5089	0.80227	1.75039	1.50046	0.79273		-0.165	-0.06954	0.04662	-0.06954	-0.53247	-0.14503	0.04662	-0.14503	0.02242	-0.16453	-0.06895	0.05015	-0.06895	-0.53087	-0.1429	0.05015	-0.1429	0.02923
-7.03787	-7.03794		-1.85772	-1.21046	-1.56111	-1.84031	-1.21097	-1.56084		-0.13013	-0.09739	0.03514	-0.09739	-0.51202	-0.1279	0.03514	-0.1279	-0.01132	-0.12935	-0.09643	0.03884	-0.09643	-0.51054	-0.1255	0.03884	-0.1255	-0.00525
-7.03468	-7.0347		-2.19462	2.43304	1.22806	-2.18935	2.43917	1.23553		-0.08794	-0.12363	0.01396	-0.12363	-0.46549	-0.10468	0.01396	-0.10468	-0.04729	-0.08818	-0.12146	0.01821	-0.12146	-0.46554	-0.10278	0.01821	-0.10278	-0.04147
-7.03062	-7.03063		2.573	-1.51469	-1.64567	2.57621	-1.51835	-1.6444		-0.0435	-0.14433	-0.01351	-0.14433	-0.40006	-0.0773	-0.01351	-0.0773	-0.08337	-0.04431	-0.14186	-0.00983	-0.14186	-0.40008	-0.07531	-0.00983	-0.07531	-0.07888
-7.02678	-7.02677		-1.53022	-0.0171	0.06069	-1.51734	-0.01713	0.05186		-0.0015	-0.15767	-0.04539	-0.15767	-0.32036	-0.04719	-0.04539	-0.04719	-0.12253	-0.00209	-0.15426	-0.04152	-0.15426	-0.32136	-0.04555	-0.04152	-0.04555	-0.11765
-7.02462	-7.02462		0.75695	0.36619	-0.0969	0.77314	0.37098	-0.08421		0.03383	-0.1577	-0.0761	-0.1577	-0.2388	-0.01918	-0.0761	-0.01918	-0.1636	0.03403	-0.15444	-0.072	-0.15444	-0.23784	-0.01774	-0.072	-0.01774	-0.1583
-7.02536	-7.02539		-0.64726	-1.32307	0.08007	-0.62441	-1.30283	0.07739		0.06124	-0.14079	-0.10047	-0.14079	-0.1567	0.00288	-0.10047	0.00288	-0.20457	0.06	-0.13881	-0.09646	-0.13881	-0.15651	0.00395	-0.09646	0.00395	-0.20025
-7.02911	-7.02918		0.0746	0.86274	0.95833	0.07104	0.8623	0.94012		0.07445	-0.10702	-0.11528	-0.10702	-0.08251	0.01592	-0.11528	0.01592	-0.24384	0.0735	-0.10595	-0.11167	-0.10595	-0.08057	0.01709	-0.11167	0.01709	-0.24048
-7.03451	-7.03462		-1.6256	0.62454	0.26341	-1.62053	0.60988	0.26219		0.0751	-0.05745	-0.11963	-0.05745	-0.01236	0.02196	-0.11963	0.02196	-0.27718	0.07416	-0.05756	-0.11657	-0.05756	-0.00933	0.02242	-0.11657	0.02242	-0.27402
-7.03937	-7.03951		1.64931	-0.39546	0.30224	1.62224	-0.39442	0.29416		0.06496	0.00287	-0.11524	0.00287	0.05563	0.02258	-0.11524	0.02258	-0.29662	0.06327	0.00149	-0.11234	0.00149	0.05946	0.02286	-0.11234	0.02286	-0.2955
-7.0419	-7.04208		0.69333	-2.52597	0.68493	0.69347	-2.50145	0.6745		0.04475	0.06661	-0.1043	0.06661	0.12123	0.02137	-0.1043	0.02137	-0.30186	0.04304	0.06446	-0.10133	0.06446	0.12588	0.02166	-0.10133	0.02166	-0.30094
-7.04177	-7.04198		-0.40584	2.24705	-1.51243	-0.41951	2.27346	-1.53338		0.01771	0.12634	-0.08887	0.12634	0.18033	0.02064	-0.08887	0.02064	-0.29043	0.01522	0.12392	-0.08601	0.12392	0.18507	0.02011	-0.08601	0.02011	-0.28974
-7.04018	-7.0404		-0.13118	0.0848	0.67087	-0.13457	0.07044	0.68001		-0.01659	0.17596	-0.07112	0.17596	0.22392	0.0183	-0.07112	0.0183	-0.26521	-0.01922	0.17295	-0.06865	0.17295	0.22803	0.01748	-0.06865	0.01748	-0.26435
-7.03902	-7.03923		-0.08362	-0.45444	-0.5515	-0.09278	-0.46487	-0.55294		-0.0569	0.20907	-0.05335	0.20907	0.24131	0.0126	-0.05335	0.0126	-0.22989	-0.06037	0.20598	-0.05072	0.20598	0.24507	0.01208	-0.05072	0.01208	-0.22919
-7.03979	-7.03995		-0.0153	0.55414	0.01772	-0.02076	0.5506	0.02612		-0.10455	0.22362	-0.03565	0.22362	0.22783	0.00298	-0.03565	0.00298	-0.18857	-0.10821	0.22018	-0.03304	0.22018	0.23092	0.00288	-0.03304	0.00288	-0.18851
-7.04276	-7.04286		0.08395	-0.66955	-0.04335	0.09982	-0.66773	-0.02389		-0.15809	0.21954	-0.0183	0.21954	0.18298	-0.0101	-0.0183	-0.0101	-0.14669	-0.16184	0.21615	-0.01554	0.21615	0.18677	-0.00958	-0.01554	-0.00958	-0.14619
-7.04716	-7.04719		3.20308	-4.14371	-2.60914	3.25741	-4.15998	-2.65452		-0.21479	0.2	-0.000177072	0.2	0.11675	-0.02419	-0.000177072	-0.02419	-0.10464	-0.21881	0.19758	0.00233	0.19758	0.11985	-0.02346	0.00233	-0.02346	-0.10463
-7.05167	-7.05163		-0.37884	0.02647	0.78901	-0.36269	0.05683	0.80632		-0.2706	0.17164	0.0184	0.17164	0.03603	-0.03782	0.0184	-0.03782	-0.06647	-0.27522	0.16992	0.02115	0.16992	0.04003	-0.03672	0.02115	-0.03672	-0.0656
-7.05513	-7.05508		0.06114	-0.29066	0.5658	0.06663	-0.30146	0.56892		-0.32177	0.13959	0.03828	0.13959	-0.04677	-0.04909	0.03828	-0.04909	-0.03034	-0.32666	0.13878	0.0411	0.13878	-0.04286	-0.0478	0.0411	-0.0478	-0.03005
-7.05692	-7.05689		-0.31368	-1.01222	0.43637	-0.29335	-1.00532	0.42311		-0.36347	0.10848	0.05877	0.10848	-0.12388	-0.05691	0.05877	-0.05691	0.00103	-0.36894	0.10833	0.06162	0.10833	-0.12141	-0.05613	0.06162	-0.05613	0.00136
-7.05698	-7.05698		0.53859	-0.19437	0.17021	0.53446	-0.19118	0.17184		-0.39338	0.08075	0.07886	0.08075	-0.19249	-0.06312	0.07886	-0.06312	0.02812	-0.39916	0.081	0.08159	0.081	-0.19083	-0.06193	0.08159	-0.06193	0.02799
-7.05562	-7.05567		0.62062	0.46492	-1.1982	0.59848	0.45928	-1.19123		-0.40999	0.05781	0.09638	0.05781	-0.25003	-0.067	0.09638	-0.067	0.04871	-0.4157	0.05742	0.0994	0.05742	-0.24863	-0.06593	0.0994	-0.06593	0.04933
-7.05336	-7.05348		0.15496	-0.1811	-0.50382	0.15083	-0.17546	-0.51012		-0.41303	0.03706	0.11037	0.03706	-0.29463	-0.07031	0.11037	-0.07031	0.0638	-0.41857	0.03679	0.11363	0.03679	-0.29406	-0.06893	0.11363	-0.06893	0.06471
-7.0508	-7.051		-0.33174	0.26965	0.97138	-0.31612	0.20126	1.01496		-0.4035	0.01764	0.12047	0.01764	-0.32699	-0.07329	0.12047	-0.07329	0.07371	-0.40844	0.01763	0.12301	0.01763	-0.32712	-0.07164	0.12301	-0.07164	0.07364
-7.04845	-7.04871		0.39165	0.43255	-0.14959	0.40591	0.4411	-0.14213		-0.38209	-0.0012	0.12425	-0.0012	-0.34879	-0.07613	0.12425	-0.07613	0.07632	-0.38668	-0.0019	0.12664	-0.0019	-0.34811	-0.07438	0.12664	-0.07438	0.07587
-7.04661	-7.04694		0.03236	0.05108	-0.06515	0.0417	0.02239	-0.06969		-0.35065	-0.02201	0.12157	-0.02201	-0.35704	-0.07883	0.12157	-0.07883	0.07224	-0.35467	-0.0232	0.12399	-0.0232	-0.35703	-0.07708	0.12399	-0.07708	0.07165
-7.04535	-7.04574		-4.0206	-4.85537	-3.47133	-4.14595	-4.77054	-3.48898		-0.31011	-0.0456	0.11252	-0.0456	-0.35454	-0.08109	0.11252	-0.08109	0.06173	-0.31349	-0.04724	0.11481	-0.04724	-0.35338	-0.07922	0.11481	-0.07922	0.06184
-7.04457	-7.04501		-1.42599	-0.08681	2.34805	-1.39654	-0.04772	2.35266		-0.26215	-0.07297	0.0967	-0.07297	-0.33804	-0.08174	0.0967	-0.08174	0.04697	-0.26428	-0.07421	0.09909	-0.07421	-0.33635	-0.07971	0.09909	-0.07971	0.04751
-7.04405	-7.04453		-0.97675	2.86849	-0.21006	-1.00744	2.83062	-0.12506		-0.20644	-0.10229	0.0748	-0.10229	-0.3078	-0.07904	0.0748	-0.07904	0.02935	-0.20833	-0.10335	0.0768	-0.10335	-0.30528	-0.07719	0.0768	-0.07719	0.02988
-7.04368	-7.04418		0.13363	1.10145	-0.49102	0.175	1.07438	-0.46591		-0.14583	-0.13232	0.04676	-0.13232	-0.26283	-0.0724	0.04676	-0.0724	0.00837	-0.14753	-0.13309	0.04839	-0.13309	-0.2598	-0.06988	0.04839	-0.06988	0.00942
-7.04352	-7.04403		0.3519	2.78028	5.17411	0.30349	2.78189	5.15249		-0.0829	-0.16027	0.01245	-0.16027	-0.20362	-0.05905	0.01245	-0.05905	-0.01346	-0.08479	-0.16073	0.01452	-0.16073	-0.20032	-0.05628	0.01452	-0.05628	-0.01348
-7.04385	-7.04436		1.92264	1.35053	-0.52461	1.95297	1.33062	-0.54449		-0.02333	-0.18249	-0.02527	-0.18249	-0.13146	-0.03845	-0.02527	-0.03845	-0.03865	-0.02416	-0.18295	-0.02312	-0.18295	-0.12841	-0.0357	-0.02312	-0.0357	-0.0387
-7.04492	-7.04544		0.84782	1.0152	-0.23542	0.84605	1.01186	-0.25262		0.03007	-0.19538	-0.06336	-0.19538	-0.04891	-0.01122	-0.06336	-0.01122	-0.06541	0.02971	-0.19568	-0.06184	-0.19568	-0.04651	-0.00883	-0.06184	-0.00883	-0.06511
-7.04674	-7.04728		0.38909	0.18674	-0.35841	0.35129	0.15039	-0.35904		0.07256	-0.19459	-0.09989	-0.19459	0.041	0.02077	-0.09989	0.02077	-0.09015	0.07268	-0.19488	-0.09788	-0.19488	0.04225	0.02212	-0.09788	0.02212	-0.08997
-7.04871	-7.04931		0.00472	-0.21051	-0.43838	-0.00245	-0.21343	-0.43331		0.1037	-0.17695	-0.1296	-0.17695	0.13581	0.05321	-0.1296	0.05321	-0.10672	0.10259	-0.17749	-0.12716	-0.17749	0.13473	0.05417	-0.12716	0.05417	-0.10887
-7.04981	-7.05047		1.45772	1.26965	0.68844	1.44719	1.26588	0.68435		0.12129	-0.14246	-0.14899	-0.14246	0.22979	0.08402	-0.14899	0.08402	-0.11498	0.11968	-0.14276	-0.14661	-0.14276	0.22786	0.08484	-0.14661	0.08484	-0.11752
-7.04882	-7.04956		-1.52927	-0.97064	-1.26299	-1.5099	-0.97283	-1.26023		0.12751	-0.09295	-0.1563	-0.09295	0.32017	0.11145	-0.1563	0.11145	-0.1106	0.12635	-0.09323	-0.15469	-0.09323	0.31809	0.11254	-0.15469	0.11254	-0.11346
-7.0452	-7.04602		-1.96288	2.24025	1.06167	-1.95794	2.24429	1.07078		0.12545	-0.03367	-0.15312	-0.03367	0.40347	0.13607	-0.15312	0.13607	-0.09435	0.12481	-0.0342	-0.15154	-0.0342	0.40107	0.13671	-0.15154	0.13671	-0.09754
-7.03963	-7.04053		2.2836	-1.27076	-1.48032	2.28641	-1.27343	-1.47901		0.1169	0.02789	-0.14032	0.02789	0.47343	0.15631	-0.14032	0.15631	-0.06936	0.11583	0.02703	-0.13835	0.02703	0.47054	0.1565	-0.13835	0.1565	-0.07305
-7.03402	-7.03497		-1.8035	-0.14327	0.0222	-1.77789	-0.14361	0.01312		0.09853	0.08351	-0.11981	0.08351	0.5192	0.17019	-0.11981	0.17019	-0.04179	0.0975	0.08192	-0.11738	0.08192	0.51782	0.17051	-0.11738	0.17051	-0.04424
-7.03069	-7.03165		1.25867	0.35813	-0.18412	1.2731	0.36206	-0.17361		0.06801	0.12373	-0.09372	0.12373	0.53527	0.17717	-0.09372	0.17717	-0.01152	0.06669	0.12244	-0.09116	0.12244	0.53405	0.17708	-0.09116	0.17708	-0.01486
-7.03125	-7.03218		-0.55115	-0.96105	0.30453	-0.53379	-0.95663	0.2942		0.02215	0.14486	-0.06462	0.14486	0.51528	0.17588	-0.06462	0.17588	0.0149	0.02204	0.14338	-0.06232	0.14338	0.51414	0.17539	-0.06232	0.17539	0.01302
-7.03571	-7.03659		-0.05564	0.52268	0.9023	-0.05799	0.52179	0.88697		-0.03478	0.14585	-0.03481	0.14585	0.46119	0.16652	-0.03481	0.16652	0.03902	-0.03452	0.14394	-0.03276	0.14394	0.45906	0.166	-0.03276	0.166	0.03882
-7.04258	-7.04339		-1.79887	0.63341	0.21793	-1.79361	0.61938	0.2215		-0.09791	0.12977	-0.00596	0.12977	0.37781	0.15036	-0.00596	0.15036	0.06239	-0.0976	0.12776	-0.00393	0.12776	0.37558	0.15074	-0.00393	0.15074	0.06257
-7.04963	-7.05037		1.65912	-0.44728	0.28726	1.62942	-0.44546	0.27665		-0.16075	0.10291	0.02125	0.10291	0.27682	0.13179	0.02125	0.13179	0.08271	-0.15968	0.10119	0.02341	0.10119	0.27427	0.132	0.02341	0.132	0.08462
-7.05496	-7.05563		0.71934	-2.57786	0.65452	0.71807	-2.55808	0.64245		-0.21615	0.07285	0.0469	0.07285	0.16713	0.11176	0.0469	0.11176	0.10166	-0.21372	0.07055	0.0486	0.07055	0.16576	0.11183	0.0486	0.11183	0.10434
-7.05765	-7.05828		-0.40286	2.32885	-1.62387	-0.42006	2.35492	-1.64319		-0.25791	0.04284	0.06964	0.04284	0.0588	0.09082	0.06964	0.09082	0.11579	-0.25468	0.04061	0.07096	0.04061	0.05848	0.09151	0.07096	0.09151	0.11995
-7.05778	-7.05837		-0.22523	-0.1112	0.28616	-0.22707	-0.12604	0.29818		-0.28447	0.01646	0.08799	0.01646	-0.04047	0.07052	0.08799	0.07052	0.12497	-0.28034	0.01378	0.08982	0.01378	-0.0417	0.0717	0.08982	0.0717	0.12891
-7.05612	-7.05666		-0.18554	-0.32104	-0.17447	-0.19749	-0.33526	-0.1818		-0.2956	-0.00695	0.10236	-0.00695	-0.12883	0.05109	0.10236	0.05109	0.12426	-0.29061	-0.0093	0.10442	-0.0093	-0.13139	0.05252	0.10442	0.05252	0.12795
-7.05368	-7.05416		0.02823	-0.49961	0.01267	0.01788	-0.49457	0.02191		-0.29096	-0.02746	0.1128	-0.02746	-0.20648	0.03282	0.1128	0.03282	0.11216	-0.28705	-0.02928	0.11437	-0.02928	-0.20899	0.03391	0.11437	0.03391	0.11458
-7.05131	-7.05173		-0.0643	0.4514	0.05987	-0.05603	0.44207	0.07452		-0.27677	-0.04503	0.11809	-0.04503	-0.27235	0.01342	0.11809	0.01342	0.08457	-0.27206	-0.04732	0.11942	-0.04732	-0.27431	0.01569	0.11942	0.01569	0.08713
-7.04962	-7.04997		2.93431	-4.14711	-2.49519	2.97939	-4.15932	-2.5429		-0.25385	-0.063	0.1178	-0.063	-0.32669	-0.00533	0.1178	-0.00533	0.04342	-0.24819	-0.06452	0.11949	-0.06452	-0.32781	-0.00232	0.11949	-0.00232	0.04576
-7.04882	-7.04914		-0.40137	0.097	0.90476	-0.38261	0.13183	0.92431		-0.22353	-0.08008	0.11336	-0.08008	-0.36802	-0.0232	0.11336	-0.0232	-0.00927	-0.21765	-0.08158	0.11485	-0.08158	-0.37002	-0.02031	0.11485	-0.02031	-0.00726
-7.04891	-7.0492		0.02137	-0.30547	0.35257	0.03438	-0.30795	0.36018		-0.18863	-0.09664	0.10387	-0.09664	-0.39893	-0.04118	0.10387	-0.04118	-0.06938	-0.18247	-0.09858	0.10585	-0.09858	-0.4015	-0.03827	0.10585	-0.03827	-0.06824
-7.04968	-7.04996		-0.25449	-1.02653	0.42674	-0.23528	-1.01736	0.41387		-0.15041	-0.11331	0.0908	-0.11331	-0.42141	-0.05952	0.0908	-0.05952	-0.13331	-0.14447	-0.11512	0.09297	-0.11512	-0.42289	-0.05627	0.09297	-0.05627	-0.13209
-7.05086	-7.05111		0.19401	-0.09019	0.29916	0.1908	-0.09092	0.29552		-0.11113	-0.12838	0.07447	-0.12838	-0.43298	-0.07779	0.07447	-0.07779	-0.19484	-0.10519	-0.13037	0.07688	-0.13037	-0.43472	-0.07435	0.07688	-0.07435	-0.19336
-7.05217	-7.0524		0.64542	0.4305	-1.36104	0.62262	0.42304	-1.35497		-0.07164	-0.14135	0.05547	-0.14135	-0.43569	-0.09555	0.05547	-0.09555	-0.2485	-0.06616	-0.14314	0.05822	-0.14314	-0.43761	-0.09238	0.05822	-0.09238	-0.2466
-7.0534	-7.05363		0.27546	-0.12824	-0.44719	0.27147	-0.12528	-0.45549		-0.03398	-0.15021	0.03533	-0.15021	-0.4303	-0.1127	0.03533	-0.1127	-0.28972	-0.0291	-0.15223	0.03791	-0.15223	-0.43217	-0.11002	0.03791	-0.11002	-0.28754
-7.05451	-7.05474		-0.34305	0.24039	1.08551	-0.33256	0.17414	1.12565		-0.000695008	-0.15497	0.01427	-0.15497	-0.41674	-0.12887	0.01427	-0.12887	-0.31595	0.00455	-0.15638	0.01701	-0.15638	-0.41867	-0.12649	0.01701	-0.12649	-0.3133
-7.05551	-7.05576		0.56379	0.48188	-0.12793	0.57692	0.4924	-0.13482		0.02775	-0.1535	-0.00602	-0.1535	-0.39669	-0.14359	-0.00602	-0.14359	-0.32595	0.03321	-0.15458	-0.00313	-0.15458	-0.39716	-0.14067	-0.00313	-0.14067	-0.32249
-7.05646	-7.05673		0.12642	-0.02746	-0.13611	0.13536	-0.0588	-0.14323		0.05007	-0.14551	-0.02382	-0.14551	-0.36755	-0.15463	-0.02382	-0.15463	-0.31919	0.05565	-0.14616	-0.0209	-0.14616	-0.36695	-0.15079	-0.0209	-0.15079	-0.31574
-7.05732	-7.05763		-3.36432	-4.05645	-3.84194	-3.47317	-3.96649	-3.837		0.06524	-0.13	-0.03727	-0.13	-0.32727	-0.15864	-0.03727	-0.15864	-0.29927	0.07108	-0.13075	-0.03471	-0.13075	-0.3268	-0.15493	-0.03471	-0.15493	-0.29485
-7.05789	-7.05826		-1.10301	0.02015	2.09696	-1.07131	0.07208	2.10274		0.0739	-0.10763	-0.04451	-0.10763	-0.27454	-0.15518	-0.04451	-0.15518	-0.2664	0.07916	-0.10855	-0.04298	-0.10855	-0.27504	-0.15118	-0.04298	-0.15118	-0.26257
-7.05784	-7.05826		-0.98059	2.86356	-0.2216	-0.99681	2.84191	-0.13586		0.07446	-0.07867	-0.04634	-0.07867	-0.2101	-0.14111	-0.04634	-0.14111	-0.22459	0.08035	-0.08013	-0.04467	-0.08013	-0.21017	-0.13803	-0.04467	-0.13803	-0.2217
-7.05674	-7.05723		0.0301	1.00051	-0.43581	0.04087	0.98825	-0.42855		0.06976	-0.04552	-0.0411	-0.04552	-0.13181	-0.11739	-0.0411	-0.11739	-0.17702	0.07553	-0.04684	-0.03936	-0.04684	-0.13226	-0.11508	-0.03936	-0.11508	-0.17496
-7.05437	-7.05494		0.25083	2.82677	5.31129	0.22229	2.81684	5.28205		0.06065	-0.00901	-0.02902	-0.00901	-0.04338	-0.08496	-0.02902	-0.08496	-0.12664	0.06582	-0.01041	-0.02755	-0.01041	-0.04396	-0.08352	-0.02755	-0.08352	-0.12467
-7.05098	-7.05162		1.47856	1.02889	-0.23784	1.51026	1.01018	-0.26882		0.05003	0.02789	-0.01208	0.02789	0.05022	-0.04719	-0.01208	-0.04719	-0.07396	0.05257	0.0267	-0.01044	0.0267	0.0486	-0.04621	-0.01044	-0.04621	-0.07306
-7.0474	-7.04809		0.77445	0.44838	-0.17172	0.77488	0.44699	-0.19819		0.03345	0.06305	0.00888	0.06305	0.13706	-0.00818	0.00888	-0.00818	-0.02378	0.03683	0.06184	0.01004	0.06184	0.13572	-0.00773	0.01004	-0.00773	-0.02224
-7.04482	-7.04555		-0.07407	-0.31046	-0.4658	-0.11445	-0.3454	-0.4672		0.01549	0.09338	0.03091	0.09338	0.20768	0.02654	0.03091	0.02654	0.02451	0.01966	0.09229	0.03159	0.09229	0.20636	0.02683	0.03159	0.02683	0.02596
-7.04437	-7.04509		0.48823	0.20532	-0.44845	0.48253	0.20727	-0.44241		-0.00247	0.11737	0.05102	0.11737	0.25169	0.05318	0.05102	0.05318	0.06792	0.00209	0.11579	0.0519	0.11579	0.25049	0.05295	0.0519	0.05295	0.06989
-7.04641	-7.0471		1.06751	0.96152	0.52486	1.05074	0.95742	0.5203		-0.02029	0.1326	0.06786	0.1326	0.2636	0.06814	0.06786	0.06814	0.10678	-0.0146	0.13103	0.06893	0.13103	0.26227	0.06821	0.06893	0.06821	0.10836
-7.0503	-7.05092		-1.09791	-0.66057	-0.88797	-1.08135	-0.65772	-0.88726		-0.03436	0.13923	0.08	0.13923	0.24262	0.07241	0.08	0.07241	0.13827	-0.02857	0.1378	0.08143	0.1378	0.24229	0.0729	0.08143	0.0729	0.14054
-7.05458	-7.05513		-1.6235	1.94069	0.83708	-1.61996	1.94229	0.84773		-0.04457	0.13874	0.08735	0.13874	0.19574	0.06858	0.08735	0.06858	0.16178	-0.03772	0.13685	0.08869	0.13685	0.19646	0.06941	0.08869	0.06941	0.16571
-7.05764	-7.05812		1.88505	-0.95645	-1.25229	1.8911	-0.95915	-1.24678		-0.04772	0.13119	0.08954	0.13119	0.13139	0.05931	0.08954	0.05931	0.17717	-0.03997	0.12951	0.0908	0.12951	0.13429	0.06106	0.0908	0.06106	0.18218
-7.05842	-7.05884		-1.88949	-0.24058	-0.0275	-1.86084	-0.23365	-0.03412		-0.04207	0.11845	0.08702	0.11845	0.06074	0.04766	0.08702	0.04766	0.18205	-0.03423	0.11718	0.08826	0.11718	0.06487	0.05053	0.08826	0.05053	0.18786
-7.05673	-7.05713		1.68552	0.35151	-0.25919	1.69887	0.3517	-0.25013		-0.02658	0.10285	0.08123	0.10285	-0.00819	0.03582	0.08123	0.03582	0.17551	-0.02005	0.10114	0.08212	0.10114	-0.00481	0.03892	0.08212	0.03892	0.18022
-7.0532	-7.0536		-0.44568	-0.58593	0.52847	-0.43093	-0.57792	0.52134		-0.00341	0.08407	0.07341	0.08407	-0.07374	0.02307	0.07341	0.02307	0.15318	0.00175	0.08283	0.07354	0.08283	-0.07041	0.02589	0.07354	0.02589	0.15744
-7.04887	-7.04928		-0.18223	0.18264	0.84093	-0.18491	0.17883	0.82339		0.02519	0.06608	0.06429	0.06608	-0.13201	0.00717	0.06429	0.00717	0.11572	0.02925	0.06371	0.06381	0.06371	-0.12952	0.01039	0.06381	0.01039	0.11935
-7.04479	-7.04523		-1.8255	0.60373	0.18237	-1.81963	0.58759	0.18666		0.05579	0.0478	0.05432	0.0478	-0.18392	-0.01216	0.05432	-0.01216	0.06518	0.05971	0.04497	0.05376	0.04497	-0.18118	-0.0087	0.05376	-0.0087	0.06811
-7.04172	-7.04218		1.56075	-0.46786	0.26847	1.53504	-0.46335	0.25646		0.08628	0.03109	0.04429	0.03109	-0.22794	-0.03514	0.04429	-0.03514	0.00451	0.09013	0.02738	0.04388	0.02738	-0.22517	-0.03192	0.04388	-0.03192	0.00785
-7.04003	-7.04051		0.71042	-2.50763	0.57972	0.71059	-2.49105	0.5693		0.11548	0.01542	0.03475	0.01542	-0.26447	-0.06211	0.03475	-0.06211	-0.05951	0.11814	0.01106	0.03405	0.01106	-0.26129	-0.05895	0.03405	-0.05895	-0.05581
-7.03967	-7.04017		-0.37622	2.29625	-1.65876	-0.39654	2.31498	-1.68031		0.14042	0.000159365	0.0242	0.000159365	-0.29106	-0.09209	0.0242	-0.09209	-0.11964	0.14227	-0.00424	0.02373	-0.00424	-0.28889	-0.08864	0.02373	-0.08864	-0.11625
-7.04038	-7.0409		-0.30793	-0.30149	-0.09052	-0.30639	-0.31492	-0.08039		0.1612	-0.01396	0.01253	-0.01396	-0.30891	-0.12314	0.01253	-0.12314	-0.16994	0.16177	-0.01889	0.01229	-0.01889	-0.30726	-0.11913	0.01229	-0.11913	-0.16721
-7.04171	-7.04224		-0.28091	-0.18264	0.19756	-0.28944	-0.19747	0.18956		0.17518	-0.02787	-0.000643362	-0.02787	-0.31702	-0.15099	-0.000643362	-0.15099	-0.20475	0.17682	-0.033	-0.000775792	-0.033	-0.31537	-0.14826	-0.000775792	-0.14826	-0.2034
-7.04317	-7.04371		0.07961	-1.5387	-0.00414	0.0654	-1.53213	0.01079		0.18694	-0.04164	-0.01555	-0.04164	-0.31239	-0.17621	-0.01555	-0.17621	-0.22324	0.18814	-0.04616	-0.01544	-0.04616	-0.31198	-0.17372	-0.01544	-0.17372	-0.2216
-7.04438	-7.04489		-0.20359	1.56493	0.14795	-0.19735	1.56115	0.1586		0.19595	-0.05295	-0.03093	-0.05295	-0.29427	-0.19522	-0.03093	-0.19522	-0.22212	0.19695	-0.05737	-0.03098	-0.05737	-0.29531	-0.19319	-0.03098	-0.19319	-0.22101
-7.04511	-7.04554		2.50525	-3.87005	-2.35604	2.53259	-3.88214	-2.40408		0.20325	-0.06088	-0.04644	-0.06088	-0.26162	-0.20606	-0.04644	-0.20606	-0.20499	0.20414	-0.06483	-0.04607	-0.06483	-0.26336	-0.2045	-0.04607	-0.2045	-0.20365
-7.04525	-7.04557		-0.40191	0.18628	1.00938	-0.38205	0.22003	1.02806		0.20823	-0.06318	-0.059	-0.06318	-0.21259	-0.20695	-0.059	-0.20695	-0.17713	0.20993	-0.06665	-0.05893	-0.06665	-0.21422	-0.2058	-0.05893	-0.2058	-0.17411
-7.04481	-7.04502		0.00399	-0.29402	0.13545	0.01972	-0.29609	0.14182		0.21011	-0.05776	-0.06839	-0.05776	-0.14603	-0.19753	-0.06839	-0.19753	-0.14253	0.21356	-0.06096	-0.06786	-0.06096	-0.14692	-0.19585	-0.06786	-0.19585	-0.13827
-7.04385	-7.04395		-0.21285	-0.99323	0.41925	-0.1909	-0.9849	0.40271		0.20899	-0.04462	-0.07296	-0.04462	-0.06219	-0.17508	-0.07296	-0.17508	-0.10763	0.21379	-0.04685	-0.07152	-0.04685	-0.06223	-0.17432	-0.07152	-0.17432	-0.10181
-7.04235	-7.04236		-0.17164	-0.00722	0.41339	-0.18064	-0.00826	0.41492		0.20429	-0.02284	-0.07098	-0.02284	0.03679	-0.14163	-0.07098	-0.14163	-0.07483	0.20959	-0.0245	-0.06938	-0.0245	0.03692	-0.14191	-0.06938	-0.14191	-0.06862
-7.04034	-7.0403		0.65718	0.37681	-1.50807	0.63576	0.37442	-1.5032		0.19694	0.00623	-0.06396	0.00623	0.14586	-0.10021	-0.06396	-0.10021	-0.04462	0.20035	0.00427	-0.0618	0.00427	0.14441	-0.10062	-0.0618	-0.10062	-0.03969
-7.0381	-7.03802		0.33626	-0.05745	-0.39585	0.32866	-0.05835	-0.40337		0.17784	0.03826	-0.05268	0.03826	0.24884	-0.05277	-0.05268	-0.05277	-0.02257	0.18573	0.03605	-0.05012	0.03605	0.2507	-0.05346	-0.05012	-0.05346	-0.0139
-7.03626	-7.03616		-0.35349	0.22125	1.15281	-0.34235	0.15402	1.19724		0.16096	0.06785	-0.03942	0.06785	0.34414	-0.00324	-0.03942	-0.00324	0.00416	0.16532	0.06614	-0.03647	0.06614	0.34347	-0.00418	-0.03647	-0.00418	0.01069
-7.03563	-7.03551		0.71484	0.51655	-0.11824	0.72295	0.52792	-0.1342		0.13467	0.09085	-0.02585	0.09085	0.4113	0.04516	-0.02585	0.04516	0.02955	0.13901	0.08949	-0.02326	0.08949	0.41048	0.04355	-0.02326	0.04355	0.0358
-7.03671	-7.03657		0.19711	-0.10835	-0.19512	0.20523	-0.13604	-0.19645		0.10353	0.10363	-0.01507	0.10363	0.44388	0.08871	-0.01507	0.08871	0.05529	0.10711	0.10251	-0.01255	0.10251	0.44304	0.08692	-0.01255	0.08692	0.06196
-7.03925	-7.03909		-2.63227	-3.03733	-4.00629	-2.72598	-2.94273	-3.9854		0.06662	0.10494	-0.00827	0.10494	0.43939	0.12589	-0.00827	0.12589	0.08163	0.07106	0.10371	-0.00579	0.10371	0.43877	0.12462	-0.00579	0.12462	0.08812
-7.04233	-7.04212		-0.7257	0.12738	1.82076	-0.68645	0.19007	1.82727		0.02768	0.09474	-0.00582	0.09474	0.40233	0.15765	-0.00582	0.15765	0.10678	0.03282	0.09376	-0.00346	0.09376	0.40146	0.15681	-0.00346	0.15681	0.11232
-7.04476	-7.04445		-0.90532	2.62056	-0.20893	-0.91134	2.6032	-0.11483		-0.01062	0.07584	-0.00705	0.07584	0.33992	0.1847	-0.00705	0.1847	0.12619	-0.00544	0.07479	-0.00519	0.07479	0.33906	0.18453	-0.00519	0.18453	0.13062
-7.04566	-7.04526		-0.11186	0.90561	-0.42543	-0.09203	0.88156	-0.41792		-0.04789	0.05139	-0.01124	0.05139	0.2598	0.20755	-0.01124	0.20755	0.13437	-0.04195	0.04939	-0.00982	0.04939	0.26024	0.2084	-0.00982	0.2084	0.13838
-7.0449	-7.04443		0.17789	2.75086	5.21135	0.15299	2.7506	5.18184		-0.08031	0.02164	-0.0164	0.02164	0.17197	0.22723	-0.0164	0.22723	0.12768	-0.07556	0.02018	-0.01566	0.02018	0.1727	0.22814	-0.01566	0.22814	0.13022
-7.04313	-7.04259		0.98419	0.65846	0.05189	1.00876	0.63933	0.0267		-0.11344	-0.00857	-0.02128	-0.00857	0.07901	0.24046	-0.02128	0.24046	0.09566	-0.10599	-0.0104	-0.02052	-0.0104	0.08161	0.24204	-0.02052	0.24204	0.10122
-7.04134	-7.04072		0.71628	-0.19047	-0.10828	0.70999	-0.19053	-0.14021		-0.13928	-0.03825	-0.02234	-0.03825	-0.01031	0.24646	-0.02234	0.24646	0.04491	-0.13331	-0.03996	-0.02247	-0.03996	-0.00965	0.24788	-0.02247	0.24788	0.0485
-7.04043	-7.03975		-0.49635	-0.76323	-0.5662	-0.53746	-0.79497	-0.56589		-0.16345	-0.0656	-0.01986	-0.0656	-0.10055	0.24205	-0.01986	0.24205	-0.03054	-0.15767	-0.06658	-0.02017	-0.06658	-0.09934	0.24349	-0.02017	0.24349	-0.0278
-7.0408	-7.04007		0.91272	0.57175	-0.4489	0.90412	0.56857	-0.44654		-0.1828	-0.08812	-0.01356	-0.08812	-0.18697	0.22685	-0.01356	0.22685	-0.12345	-0.17894	-0.08915	-0.01356	-0.08915	-0.18626	0.228	-0.01356	0.228	-0.12316
-7.0422	-7.04147		0.61072	0.60013	0.32781	0.59026	0.595	0.3233		-0.20135	-0.10688	-0.00445	-0.10688	-0.27044	0.20063	-0.00445	0.20063	-0.22983	-0.19652	-0.10723	-0.00401	-0.10723	-0.26881	0.20231	-0.00401	0.20231	-0.22935
-7.04395	-7.04326		-0.62778	-0.3119	-0.47206	-0.60637	-0.30693	-0.47172		-0.21191	-0.12114	0.00613	-0.12114	-0.34611	0.16825	0.00613	0.16825	-0.33559	-0.20903	-0.12133	0.00624	-0.12133	-0.34469	0.16893	0.00624	0.16893	-0.33561
-7.04529	-7.04466		-1.17982	1.53658	0.5581	-1.17791	1.53703	0.56923		-0.21888	-0.13247	0.0148	-0.13247	-0.41272	0.13026	0.0148	0.13026	-0.43301	-0.21512	-0.132	0.01463	-0.132	-0.4111	0.13117	0.01463	0.13117	-0.4313
-7.04566	-7.04512		1.40464	-0.58656	-0.966	1.40532	-0.58599	-0.95714		-0.21787	-0.14021	0.01946	-0.14021	-0.46732	0.09162	0.01946	0.09162	-0.50941	-0.21368	-0.13984	0.01926	-0.13984	-0.46509	0.09239	0.01926	0.09239	-0.50773
-7.0449	-7.04447		-1.81914	-0.30865	-0.09928	-1.78619	-0.2944	-0.09111		-0.20803	-0.14566	0.01902	-0.14566	-0.50569	0.05463	0.01902	0.05463	-0.56097	-0.20417	-0.14518	0.01919	-0.14518	-0.50399	0.05538	0.01919	0.05538	-0.55955
-7.04323	-7.04293		1.98029	0.32835	-0.32232	1.99434	0.32963	-0.31277		-0.19078	-0.1483	0.01385	-0.1483	-0.5261	0.02197	0.01385	0.02197	-0.58628	-0.18692	-0.14779	0.01447	-0.14779	-0.5256	0.02215	0.01447	0.02215	-0.58478
-7.04114	-7.04097		-0.33752	-0.21531	0.7454	-0.32556	-0.20186	0.73952		-0.16717	-0.14755	0.00535	-0.14755	-0.52847	-0.00593	0.00535	-0.00593	-0.58647	-0.16317	-0.14698	0.00629	-0.14698	-0.52814	-0.00602	0.00629	-0.00602	-0.58452
-7.03921	-7.03917		-0.30421	-0.14502	0.77233	-0.30334	-0.14914	0.75322		-0.1394	-0.1423	-0.0047	-0.1423	-0.51168	-0.02867	-0.0047	-0.02867	-0.56443	-0.13457	-0.14174	-0.00374	-0.14174	-0.5105	-0.02856	-0.00374	-0.02856	-0.56171
-7.03796	-7.03805		-1.70421	0.52935	0.15461	-1.69455	0.51053	0.15872		-0.10773	-0.13202	-0.01475	-0.13202	-0.47265	-0.04537	-0.01475	-0.04537	-0.52219	-0.10339	-0.13082	-0.01377	-0.13082	-0.47206	-0.04517	-0.01377	-0.04517	-0.52048
-7.03774	-7.03795		1.38083	-0.45615	0.24097	1.35301	-0.4528	0.232		-0.07558	-0.11448	-0.02301	-0.11448	-0.41365	-0.05586	-0.02301	-0.05586	-0.46856	-0.07185	-0.11311	-0.02227	-0.11311	-0.41299	-0.05593	-0.02227	-0.05593	-0.46494
-7.03865	-7.03895		0.6735	-2.32536	0.4677	0.67334	-2.3099	0.46		-0.04598	-0.08904	-0.02924	-0.08904	-0.33415	-0.06027	-0.02924	-0.06027	-0.40306	-0.0421	-0.08801	-0.02845	-0.08801	-0.33413	-0.06082	-0.02845	-0.06082	-0.39826
-7.04045	-7.04083		-0.3308	2.13405	-1.62432	-0.34991	2.15408	-1.64214		-0.0189	-0.05672	-0.0334	-0.05672	-0.23715	-0.05931	-0.0334	-0.05931	-0.32795	-0.01603	-0.05589	-0.03238	-0.05589	-0.23765	-0.0599	-0.03238	-0.0599	-0.32236
-7.04264	-7.04306		-0.3751	-0.47229	-0.44442	-0.3736	-0.48707	-0.43307		0.00171	-0.01894	-0.03632	-0.01894	-0.12873	-0.05254	-0.03632	-0.05254	-0.24553	0.00497	-0.01826	-0.03529	-0.01826	-0.1273	-0.05323	-0.03529	-0.05323	-0.23793
-7.04458	-7.04498		-0.36529	-0.04844	0.54525	-0.36853	-0.06064	0.54166		0.01989	0.02083	-0.04045	0.02083	-0.00819	-0.03973	-0.04045	-0.03973	-0.1518	0.01993	0.02185	-0.03912	0.02185	-0.00868	-0.04088	-0.03912	-0.04088	-0.14512
-7.04562	-7.04596		0.12455	-2.48801	-0.01337	0.11482	-2.48889	-0.00341		0.03093	0.05909	-0.04814	0.05909	0.11265	-0.0217	-0.04814	-0.0217	-0.05086	0.02859	0.06065	-0.04604	0.06065	0.11111	-0.02321	-0.04604	-0.02321	-0.04442
-7.04532	-7.04562		-0.32283	2.5954	0.21046	-0.3167	2.59563	0.22526		0.03322	0.09248	-0.0593	0.09248	0.22481	0.000692795	-0.0593	0.000692795	0.05424	0.03101	0.09442	-0.05743	0.09442	0.22381	-0.000980688	-0.05743	-0.000980688	0.06203
-7.04366	-7.04391		1.94541	-3.35734	-2.18573	1.95573	-3.36963	-2.23341		0.02973	0.11779	-0.07553	0.11779	0.32286	0.02611	-0.07553	0.02611	0.16335	0.02732	0.12044	-0.07346	0.12044	0.32125	0.02449	-0.07346	0.02449	0.16993
-7.041	-7.04119		-0.38767	0.27784	1.09286	-0.36779	0.30989	1.11011		0.02025	0.135	-0.09453	0.135	0.39799	0.053	-0.09453	0.053	0.26552	0.01788	0.13768	-0.0928	0.13768	0.39686	0.05135	-0.0928	0.05135	0.27323
-7.03792	-7.03805		0.01677	-0.25951	-0.08141	0.03705	-0.25257	-0.07841		0.00532	0.14415	-0.1144	0.14415	0.44937	0.07908	-0.1144	0.07908	0.35745	0.00315	0.1465	-0.11313	0.1465	0.44639	0.0776	-0.11313	0.0776	0.36465
-7.03501	-7.03511		-0.18948	-0.9153	0.41174	-0.16545	-0.90917	0.39267		-0.0154	0.14524	-0.13384	0.14524	0.4699	0.10225	-0.13384	0.10225	0.43118	-0.01625	0.14795	-0.13208	0.14795	0.46824	0.10125	-0.13208	0.10125	0.43697
-7.03272	-7.03279		-0.48196	0.07625	0.53009	-0.49068	0.07759	0.52883		-0.03925	0.1404	-0.14992	0.1404	0.46443	0.1212	-0.14992	0.1212	0.47885	-0.03941	0.1434	-0.14772	0.1434	0.46304	0.12065	-0.14772	0.12065	0.48423
-7.03132	-7.03135		0.65626	0.32741	-1.62794	0.63977	0.32659	-1.62336		-0.06523	0.1308	-0.16138	0.1308	0.43417	0.13484	-0.16138	0.13484	0.49672	-0.06536	0.13408	-0.15895	0.13408	0.43296	0.13433	-0.15895	0.13433	0.50198
-7.03105	-7.03106		0.32822	0.02634	-0.34486	0.31765	0.02936	-0.35232		-0.09281	0.11755	-0.16717	0.11755	0.38307	0.14089	-0.16717	0.14089	0.48462	-0.09309	0.12157	-0.16498	0.12157	0.38075	0.14042	-0.16498	0.14042	0.48794
-7.03228	-7.03225		-0.35653	0.20715	1.1952	-0.34619	0.14587	1.22639		-0.12244	0.10353	-0.16764	0.10353	0.31001	0.13571	-0.16764	0.13571	0.43727	-0.12203	0.1074	-0.16525	0.1074	0.30868	0.1367	-0.16525	0.1367	0.44155
-7.03527	-7.03518		0.84534	0.53574	-0.14151	0.84666	0.5465	-0.14881		-0.1523	0.08953	-0.16095	0.08953	0.22063	0.11925	-0.16095	0.11925	0.36104	-0.15175	0.09309	-0.15909	0.09309	0.21907	0.12108	-0.15909	0.12108	0.36533
-7.03985	-7.03971		0.24098	-0.15703	-0.23268	0.25421	-0.17971	-0.23304		-0.18157	0.07664	-0.1484	0.07664	0.11624	0.0906	-0.1484	0.0906	0.26056	-0.18182	0.07972	-0.1466	0.07972	0.1153	0.09268	-0.1466	0.09268	0.2653
-7.04516	-7.04497		-1.86286	-1.85773	-3.95217	-1.93929	-1.77469	-3.91233		-0.21117	0.06497	-0.13044	0.06497	0.00355	0.05068	-0.13044	0.05068	0.14656	-0.2114	0.06751	-0.12879	0.06751	0.00272	0.05299	-0.12879	0.05299	0.15132
-7.04983	-7.04962		-0.29196	0.25389	1.53176	-0.26268	0.29503	1.53597		-0.23755	0.05337	-0.10938	0.05337	-0.11033	0.00415	-0.10938	0.00415	0.03183	-0.23904	0.05597	-0.10791	0.05597	-0.11107	0.006	-0.10791	0.006	0.03622
-7.05255	-7.05231		-0.74922	2.17865	-0.16503	-0.76828	2.16785	-0.07009		-0.26092	0.04205	-0.08835	0.04205	-0.21735	-0.0454	-0.08835	-0.0454	-0.07227	-0.26285	0.04429	-0.08666	0.04429	-0.21756	-0.04298	-0.08666	-0.04298	-0.06743
-7.05256	-7.0523		-0.2399	0.78453	-0.4412	-0.22225	0.75299	-0.44273		-0.27832	0.02973	-0.06878	0.02973	-0.30773	-0.09188	-0.06878	-0.09188	-0.15386	-0.28098	0.03225	-0.06736	0.03225	-0.30916	-0.08906	-0.06736	-0.08906	-0.15039
-7.04998	-7.04971		0.11555	2.58137	4.91633	0.09142	2.58933	4.87014		-0.28941	0.01807	-0.05152	0.01807	-0.37781	-0.13178	-0.05152	-0.13178	-0.2104	-0.2921	0.02028	-0.05112	0.02028	-0.38079	-0.12895	-0.05112	-0.12895	-0.20836
-7.04561	-7.04536		0.45842	0.25973	0.3332	0.48228	0.25268	0.30607		-0.2928	0.00725	-0.03781	0.00725	-0.42721	-0.16362	-0.03781	-0.16362	-0.24462	-0.29574	0.00955	-0.0377	0.00955	-0.43002	-0.16105	-0.0377	-0.16105	-0.24192
-7.0406	-7.04034		0.67645	-0.86145	-0.0517	0.65428	-0.86565	-0.08036		-0.28894	-0.000478832	-0.02619	-0.000478832	-0.45344	-0.18843	-0.02619	-0.18843	-0.25784	-0.29197	0.00135	-0.02608	0.00135	-0.45679	-0.18546	-0.02608	-0.18546	-0.25517
-7.03602	-7.03575		-0.85671	-1.15083	-0.64884	-0.89479	-1.17427	-0.64836		-0.27814	-0.0044	-0.01508	-0.0044	-0.45894	-0.2059	-0.01508	-0.2059	-0.25668	-0.28162	-0.00291	-0.01489	-0.00291	-0.46272	-0.20316	-0.01489	-0.20316	-0.25335
-7.03265	-7.03237		1.25787	0.87	-0.44867	1.24618	0.85797	-0.44501		-0.26173	-0.00348	-0.00308	-0.00348	-0.44539	-0.21773	-0.00308	-0.21773	-0.24558	-0.26578	-0.00213	-0.00302	-0.00213	-0.45031	-0.21561	-0.00302	-0.21561	-0.24172
-7.03093	-7.03063		0.11087	0.20462	0.11706	0.0977	0.20189	0.11574		-0.24171	0.00305	0.01016	0.00305	-0.4177	-0.22618	0.01016	-0.22618	-0.2292	-0.24561	0.00432	0.0099	0.00432	-0.4224	-0.22431	0.0099	-0.22431	-0.2239
-7.03094	-7.03062		-0.14322	0.046	-0.04113	-0.13129	0.0429	-0.04379		-0.21852	0.01591	0.0239	0.01591	-0.3776	-0.23256	0.0239	-0.23256	-0.20762	-0.22218	0.0167	0.02333	0.0167	-0.38186	-0.23044	0.02333	-0.23044	-0.20197
-7.03245	-7.03211		-0.64113	1.03831	0.23092	-0.64373	1.04145	0.24314		-0.19254	0.03442	0.03604	0.03442	-0.32778	-0.23688	0.03604	-0.23688	-0.18263	-0.19656	0.03469	0.03589	0.03469	-0.33163	-0.2349	0.03589	-0.2349	-0.1762
-7.03496	-7.03461		0.85433	-0.16812	-0.63451	0.84621	-0.16567	-0.62102		-0.16667	0.05727	0.04598	0.05727	-0.27075	-0.23995	0.04598	-0.23995	-0.15199	-0.16964	0.05721	0.04552	0.05721	-0.27456	-0.23805	0.04552	-0.23805	-0.14614
-7.03785	-7.03748		-1.6256	-0.35622	-0.16929	-1.59494	-0.33522	-0.15581		-0.13989	0.083	0.05073	0.083	-0.20927	-0.24099	0.05073	-0.24099	-0.1163	-0.14266	0.08275	0.0501	0.08275	-0.2136	-0.23973	0.0501	-0.23973	-0.11091
-7.04039	-7.04001		2.10528	0.28057	-0.37101	2.11147	0.28442	-0.3623		-0.11325	0.10992	0.04846	0.10992	-0.14602	-0.23938	0.04846	-0.23938	-0.07429	-0.11696	0.10908	0.04796	0.10908	-0.15156	-0.23902	0.04796	-0.23902	-0.07014
-7.04189	-7.04152		-0.23545	0.12997	0.9367	-0.22546	0.14276	0.9324		-0.09271	0.13436	0.04013	0.13436	-0.08716	-0.23421	0.04013	-0.23421	-0.02982	-0.09401	0.1334	0.0385	0.1334	-0.09106	-0.23412	0.0385	-0.23412	-0.02474
-7.04192	-7.04156		-0.41065	-0.44588	0.70313	-0.40737	-0.44646	0.6803		-0.07433	0.15396	0.024	0.15396	-0.03076	-0.22325	0.024	-0.22325	0.019	-0.07537	0.15259	0.02246	0.15259	-0.03467	-0.22263	0.02246	-0.22263	0.02265
-7.04036	-7.04001		-1.44419	0.40579	0.13745	-1.4346	0.39078	0.13719		-0.06195	0.16509	0.00321	0.16509	0.0178	-0.20266	0.00321	-0.20266	0.06551	-0.06244	0.16368	0.002	0.16368	0.01498	-0.20207	0.002	-0.20207	0.06737
-7.03743	-7.03712		1.13387	-0.42112	0.2131	1.10431	-0.42034	0.20227		-0.05727	0.1659	-0.01847	0.1659	0.05665	-0.17184	-0.01847	-0.17184	0.10187	-0.05596	0.16438	-0.02001	0.16438	0.05528	-0.17095	-0.02001	-0.17095	0.10407
-7.03361	-7.03334		0.60974	-2.04075	0.32335	0.60844	-2.02308	0.31801		-0.05728	0.15539	-0.03881	0.15539	0.08525	-0.13058	-0.03881	-0.13058	0.12725	-0.05604	0.15367	-0.04063	0.15367	0.08395	-0.12932	-0.04063	-0.12932	0.12758
-7.02948	-7.02924		-0.26509	1.8572	-1.51466	-0.28157	1.87572	-1.52878		-0.06342	0.1335	-0.0563	0.1335	0.10065	-0.07983	-0.0563	-0.07983	0.13543	-0.06224	0.13236	-0.05749	0.13236	0.0994	-0.07935	-0.05749	-0.07935	0.13432
-7.02563	-7.02542		-0.43173	-0.62585	-0.74881	-0.4308	-0.63318	-0.73545		-0.07443	0.1032	-0.06838	0.1032	0.10315	-0.02442	-0.06838	-0.02442	0.12609	-0.07391	0.1028	-0.06887	0.1028	0.10103	-0.02484	-0.06887	-0.02484	0.12289
-7.02269	-7.02251		-0.43129	0.08107	0.85576	-0.43533	0.06705	0.85867		-0.09224	0.06883	-0.0724	0.06883	0.09043	0.03004	-0.0724	0.03004	0.09821	-0.09084	0.06829	-0.07323	0.06829	0.08896	0.02948	-0.07323	0.02948	0.09373
[truncated: 69,372 more rows]

## Sheet: Figure S3
PBE/eV	CF3_SO2F	F_CF2SO2F	F_CF3SO2	O_CF3SOF	DLP/eV	CF3_SO2F	F_CF2SO2F	F_CF3SO2	O_CF3SOF	distance/Å	CF3_SO2F	F_CF2SO2F	F_CF3SO2	O_CF3SOF
[truncated: 25 more rows]

[truncated: 10 more sheets: Figure S4, Figure S5, Figure S6, Figure S7, Figure S8, Figure S9, Figure S10, Figure S12, Figure S14, Figure S15]
